# Supplementary material for: Delineation of autoantibody repertoire through differential proteogenomics in hepatitis C virus-induced cryoglobulinemia
Source: Sci Rep. 2016 Jul 12;6:29532. doi: 10.1038/srep29532 (PMC4941579; doi:10.1038/srep29532)
Supplement: Supplementary Dataset 1 [file srep29532-s2.xls]

## Sheet: HCV-NAb
HCVNAbID	Host	Epitope	CDR3AA	Neutralization	PubMedID
1:7	Human	E2	ARVVIPNAIRHTMGYYFDY	Yes	10993933
A8	Human	E2	ARSPIKMNQGRMMLDAFDI	Yes	10993933
L1	Human	E2	ATEVLFGSIKGRYYLEN	Yes	10993933
H-111	Human	E1	ATDSAPTGNHYDSSGYLGGS	Yes	15194801
IGH505	Human	E1	DGGYSHDYSYFYGLDV	Yes	17977972
IGH526	Human	E1	DRGFDLLTGHYLGLDP	Yes	17977972
95-2	Human	E2	ARDIFTVVRGFFIYFDY	Yes	19759151
HCV1	Human	E2	ARDISLVRDAFIYFDF	Yes	19759151
AR1A	Human	E2	DPYVYAGDDVRSLSR	No	24288331
AR1B	Human	E2	DPLLFAGGPNWFDH	No	24288331
AR2A	Human	E2	DRGLAINGVVFPYFGLDV	Yes	24288331
AR3A	Human	E2	PETPRYCSGGFCYGEFDN	Yes	24288331
AR3B	Human	E2	VGLRGIVMVGGLAMNWLDP	Yes	24288331
AR3C	Human	E2	SVTPRYCGGGFCYGEFDY	Yes	24288331
AR3D	Human	E2	AGDLSVGGVLAGGVPHLRHFDP	Yes	24288331
AR4A	Human	E2	HVPVPISGTFLWREREMHDFGYFDD	Yes	22492964
AR5A	Human	E2	ENEGEYVWGHFRSDY	Yes	22492964
CBH4B	Human	E2	AREADIVVGGSSYFDS	No	15308717;11159532
CBH4D	Human	E2	ARDSGDFGAVIIGNHYYYGMDV	No	15308717;11159532
CBH4G	Human	E2	AKATGQGLELHGSYYYYAMDV	No	15308717;11159532
CBH2	Human	E2	ARQFSGRQWLVPLYSDSW	Yes	15308717;11159532
CBH5	Human	E2	ARPHGDSSGIYRRPLDY	Yes	15308717;11159532
CBH7	Human	E2	ARRGYIYGSPFDY	Yes	15308717;11159532
CBH8C	Human	E2	ARGLIAARLLDYW	No	15308717;11159532
CBH11	Human	E2	ARVPGSGTYAYFDY	No	15308717;11159532
e137	Human	E2	TSEVTATRGRTFFYSAMDV	Yes	9731577;17989176
e20	Human	E2	PHQLHVLRGGKALSPWDY	Yes	9731577;20011511
HC-1	Human	E2	VLQVGGNLVVRPLDL	Yes	22002064
VH1.48-Vk1.9	Human	E2	VLQVGRNLVVRPLDL	Yes	22002064
VHVk3.64	Human	E2	VLRVGGNLVVRPLDL	Yes	22002064
HC84.1	Human	E2	ARGPLSRGYYDY	Yes	22511875
HC84.20	Human	E2	ARSLPREMFFRDDAFDI	Yes	22511875
HC84.21	Human	E2	ARDKVEFWLGEIAPNKFDVFDL	Yes	22511875
HC84.22	Human	E2	ARASLGCPNGVCHGPRAADYFDY	Yes	22511875
HC84.24	Human	E2	ARELYSGTGFFRLEALDY	Yes	22511875
