# Supplementary material for: Delineation of autoantibody repertoire through differential proteogenomics in hepatitis C virus-induced cryoglobulinemia
Source: Sci Rep. 2016 Jul 12;6:29532. doi: 10.1038/srep29532 (PMC4941579; doi:10.1038/srep29532)
Supplement: Supplementary Dataset 2 [file srep29532-s3.xls]

## Sheet: HIV-NAb
HIVNAbID	CDR3AA	V	D	J
VRC01_H	TRGKNCDYNWDFEH	Homsap IGHV1-2*02 F	Homsap IGHD2-21*01 F	Homsap IGHJ2*01 F
VRC02_H	TRGKNCDYNWDFEH	Homsap IGHV1-2*02 F	Homsap IGHD5-12*01 F	Homsap IGHJ2*01 F
VRC03_H	DTAEYFCVRRGSCDYCGDFPWQY	Homsap IGHV1-2*02 F, or Homsap IGHV1-2*04 F or Homsap IGHV1-8*01 F	Homsap IGHD2-21*02 F	Homsap IGHJ1*01 F
VRC-CH30_H	ARAQKRGRSEWAYAH	Homsap IGHV1-2*02 F	Homsap IGHD3-16*01 F	Homsap IGHJ4*02 F
VRC-CH31_H	ARAQKRGRSEWAYAH	Homsap IGHV1-2*02 F	Homsap IGHD5-12*01 F	Homsap IGHJ1*01 F
VRC-CH32_H	ARAQKRGRSEWAYAH	Homsap IGHV1-2*02 F	Homsap IGHD6-13*01 F	Homsap IGHJ4*02 F
VRC-PG04_H	FCARQKFYTGGQGWYFDL	Homsap IGHV1-8*02 F	Homsap IGHD2-8*02 F	Homsap IGHJ2*01 F
VRC-PG04b_H	FCARQKFERGGQGWYFDL	Homsap IGHV1-8*02 F	Homsap IGHD2-15*01 F	Homsap IGHJ2*01 F
VRC-CH33_H	ARAQKRARSEWAYAH	Homsap IGHV1-2*02 F	Homsap IGHD3-10*01 F	Homsap IGHJ4*02 F
VRC-CH34_H	ARAQKRGRSEWAYAH	Homsap IGHV1-2*02 F	Homsap IGHD6-19*01 F	Homsap IGHJ4*02 F
PGT121_H	ARTLHGRRIYGIVAFNEWFTYFYMDV	Homsap IGHV4-59*01 F, or Homsap IGHV4-59*07 F	Homsap IGHD3-3*02 F	Homsap IGHJ6*03 F
PGT122_H	ATTKHGRRIYGVVAFKEWFTYFYMDV	Homsap IGHV4-61*08 F	Homsap IGHD3-3*02 F	Homsap IGHJ6*03 F
PGT123_H	ARALHGKRIYGIVALGELFTYFYMDV	Homsap IGHV4-59*03 F	Homsap IGHD3-3*01 F	Homsap IGHJ6*03 F
PGT127_H	DTATYYCARFGGEVLVYRDWPKPAWVDL	Homsap IGHV4-39*02 F	Homsap IGHD3-10*01 F	Homsap IGHJ5*02 F
PGT128_H	TATYYCARFGGEVLRYTDWPKPAWVDL	Homsap IGHV4-38-2*01 F	Homsap IGHD3-10*01 F	Homsap IGHJ5*02 F
PGT130_H	VRSGGDILYYYEWQKPHWFSP	Homsap IGHV4-39*07 F	Homsap IGHD3-10*01 F	Homsap IGHJ5*02 F
PGT131_H	VRSGGDILYYIEWQKPHWFYP	Homsap IGHV4-39*07 F	Homsap IGHD3-10*01 F	Homsap IGHJ5*02 F
PGT135_H	ARHRHHDVFMLVPIAGWFDV	Homsap IGHV4-34*13 F	Homsap IGHD3-9*01 F	Homsap IGHJ5*02 F
PGT141_H	TRGSKHRLRDYVLYDDYGLINYQEWNDYLEFLDV	Homsap IGHV1-8*01 F, or Homsap IGHV1-8*02 F	Homsap IGHD4-17*01 F	Homsap IGHJ6*02 F
PGT142_H	TRGSKHRLRDYVLYDDYGLINYQEWNDYLEFLDV	Homsap IGHV1-8*01 F, or Homsap IGHV1-8*02 F	Homsap IGHD4-17*01 F	Homsap IGHJ6*02 F
PGT143_H	TRGSKHRLRDYVLYDDYGLINYQEWNDYLEFLDV	Homsap IGHV1-8*01 F, or Homsap IGHV1-8*02 F	Homsap IGHD4-17*01 F	Homsap IGHJ6*02 F
PGT144_H	TGGSKHRLRDYVLYDDYGLINQQEWNDYLEFLDV	Homsap IGHV1-8*01 F, or Homsap IGHV1-8*02 F	Homsap IGHD4-17*01 F	Homsap IGHJ6*02 F
PGT145_H	LTGSKHRLRDYFLYNEYGPNYEEWGDYLATLDV	Homsap IGHV1-8*01 F	Homsap IGHD4-17*01 F	Homsap IGHJ3*01 F
3BNC60_H	IYFCARQRSDFWDFDV	Homsap IGHV1-2*02 F	Homsap IGHD3-3*01 F	Homsap IGHJ2*01 F
3BNC117_H	VYFCARQRSDYWDFDV	Homsap IGHV1-2*02 F	Homsap IGHD6-25*01 F	Homsap IGHJ2*01 F
12A21_H	ARDESGDDLKWHLHP	Homsap IGHV1-2*02 F	Homsap IGHD1-26*01 F	Homsap IGHJ2*01 F
NIH45-46_H	TRGKYCTARDYYNWDFEH	Homsap IGHV1-2*02 F	Homsap IGHD1-26*01 F	Homsap IGHJ2*01 F
8ANC195_H	YFCTTTSTYDKWSGLHHDGVMAFSS	Homsap IGHV7-4-1*03 F	Homsap IGHD3-3*01 F	Homsap IGHJ4*02 F
10E8_H	ARTGKYYDFWSGYPPGEEYFQD	Homsap IGHV3-15*05 F	Homsap IGHD3-3*01 F	Homsap IGHJ1*01 F
12A12_H	ARDGSGDDTSWHLDP	Homsap IGHV1-2*02 F	Homsap IGHD4-17*01 F	Homsap IGHJ2*01 F
CH01_H	ARGTDYTIDDAGIHYQGSGTFWYFDL	Homsap IGHV3-20*01 F	Homsap IGHD3-10*01 F	Homsap IGHJ2*01 F
CH02_H	ARGTDYTIDDQGRFYQGSGTFWYFDF	Homsap IGHV3-20*01 F	Homsap IGHD3-10*01 F	Homsap IGHJ2*01 F
CH03_H	ARGTDYTIDDQGIFYKGSGTFWYFDL	Homsap IGHV3-20*01 F	Homsap IGHD3-10*01 F	Homsap IGHJ2*01 F
CH04_H	ARGTDYTIDDQGIRYQGSGTFWYFDV	Homsap IGHV3-20*01 F	Homsap IGHD3-10*01 F	Homsap IGHJ2*01 F
PGT125_H	DTATYYCARFDGEVLVYNHWPKPAWVDL	Homsap IGHV4-38-2*02 F	Homsap IGHD3-10*01 F	Homsap IGHJ5*02 F
PGT126_H	DTAIYYCARFDGEVLVYHDWPKPAWVDL	Homsap IGHV4-38-2*02 F	Homsap IGHD3-10*01 F	Homsap IGHJ5*02 F
PGT136_H	ARHKYHDIFRVVPVAGWFDP	Homsap IGHV4-39*04 F	Homsap IGHD2-8*02 F	Homsap IGHJ5*02 F
PGT137_H	VKHKYHDIVMVVPIAGWFDP	Homsap IGHV4-30-4*05 F, or Homsap IGHV4-61*06 ORF	Homsap IGHD2-15*01 F	Homsap IGHJ5*02 F
M66.6_H	ARQNHYGSGSYFYRTAYYYAMDV	Homsap IGHV5-51*01 F	Homsap IGHD3-10*01 F	Homsap IGHJ6*02 F
CAP256-VRC26.01_H	AKDVGDYKSDEWGTEYYDISISYPIQDPRAMVGAFDL	Homsap IGHV3-30*03 F, or Homsap IGHV3-30*18 F or Homsap IGHV3-30-5*01 F	Homsap IGHD3-9*01 F	Homsap IGHJ3*01 F, or Homsap IGHJ3*02 F
CAP256-VRC26.02_H	AKDIREYECEYWTSDYYDFGRPQPCIDSRGVVGTFDV	Homsap IGHV3-30*03 F, or Homsap IGHV3-30*18 F or Homsap IGHV3-30-5*01 F	Homsap IGHD3-3*01 F	Homsap IGHJ3*01 F
CAP256-VRC26.03_H	AKDLREDECEEWWSDYYDFGKQLPCRKSRGVAGIFDG	Homsap IGHV3-30*03 F, or Homsap IGHV3-30*18 F or Homsap IGHV3-30-5*01 F	Homsap IGHD3-3*01 F	Homsap IGHJ3*01 F
CAP256-VRC26.04_H	AKDLREDECEEWWSDYYDFGKQLPCRKSRGVAGIFDK	Homsap IGHV3-30*03 F, or Homsap IGHV3-30*18 F or Homsap IGHV3-30*19 F or Homsap IGHV3-30-5*01 F	Homsap IGHD3-3*01 F	Homsap IGHJ3*02 F
CAP256-VRC26.05_H	ARDQRYYECEEWASDYYDFGREQPCLDPRGVVGIFDL	Homsap IGHV3-30*03 F, or Homsap IGHV3-30*18 F or Homsap IGHV3-30-5*01 F	Homsap IGHD3-3*01 F	Homsap IGHJ3*01 F, or Homsap IGHJ3*02 F
CAP256-VRC26.06_H	ARDLRELECEEWTLYNYYDFGSRGPCVDPRGVAGSFDV	Homsap IGHV3-30*03 F, or Homsap IGHV3-30*18 F or Homsap IGHV3-30*19 F or Homsap IGHV3-30-5*01 F or Homsap IGHV3-33*05 F	Homsap IGHD3-3*01 F	Homsap IGHJ3*01 F
CAP256-VRC26.07_H	AKDLREDECEEWWSDYYDFGKKLPCRKSRGVAGVFDK	Homsap IGHV3-30*03 F, or Homsap IGHV3-30*18 F or Homsap IGHV3-30-5*01 F	Homsap IGHD3-3*01 F	Homsap IGHJ3*02 F
CAP256-VRC26.08_H	VRDQREDECEEWWSDYYDFGRELPCRKFRGLGLAGIFDI	Homsap IGHV3-30*03 F, or Homsap IGHV3-30*18 F or Homsap IGHV3-30-5*01 F	Homsap IGHD3-3*01 F	Homsap IGHJ3*02 F
CAP256-VRC26.09_H	VKDQREDECEEWWSDYYDFGRELPCRKSRGLGLAGIFDM	Homsap IGHV3-30*03 F, or Homsap IGHV3-30*18 F or Homsap IGHV3-30-5*01 F	Homsap IGHD3-3*01 F	Homsap IGHJ3*02 F
CAP256-VRC26.10_H	AKDMREYECEYWTSDYYDFGRPQPCIDRRGVVGIFDM	Homsap IGHV3-30*03 F, or Homsap IGHV3-30*18 F or Homsap IGHV3-30-5*01 F	Homsap IGHD3-3*01 F	Homsap IGHJ3*02 F
CAP256-VRC26.11_H	KDMRELECEEWASDYYDFGKPQPCLDRRGVSGISAW	Homsap IGHV3-30*03 F, or Homsap IGHV3-30*18 F or Homsap IGHV3-30-5*01 F	Homsap IGHD3-3*01 F	Homsap IGHJ3*01 F, or Homsap IGHJ3*02 F
CAP256-VRC26.12_H	ARDLRESECEEWESDYYDFGKKGPCVKPRGVAGGLDL	Homsap IGHV3-30*03 F, or Homsap IGHV3-30*18 F or Homsap IGHV3-30*19 F or Homsap IGHV3-30-5*01 F	Homsap IGHD3-3*01 F	Homsap IGHJ3*01 F, or Homsap IGHJ3*02 F
PGDM1400_H	AKGSKHRLRDYALYDDDGALNWAVDVDYLSNLEF	Homsap IGHV1-8*01 F	Homsap IGHD4-17*01 F	Homsap IGHJ6*03 F
PGDM1401_H	ARGSKHRLRDYVMYDDYGALQWAVYVDYLSNLDV	Homsap IGHV1-8*01 F	Homsap IGHD4-17*01 F	Homsap IGHJ6*03 F
PGDM1402_H	AKGSKHRLRDYALYDDIGALQWAVDVDYLSTLEF	Homsap IGHV1-8*01 F	Homsap IGHD4-17*01 F	Homsap IGHJ6*02 F, or Homsap IGHJ6*03 F
PGDM1403_H	VKGSKFRLREWADYNEWGLVSAQHGDYVTQLGI	Homsap IGHV1-8*01 F	Homsap IGHD3-10*01 F	Homsap IGHJ6*02 F, or Homsap IGHJ6*03 F
PGDM1404_H	VRGAKFRLRHDATYDYWNDLLWADDRDYVTQLDL	Homsap IGHV1-8*01 F	Homsap IGHD4-17*01 F	Homsap IGHJ4*03 F
PGDM1405_H	VRGAKFRLRHDATYDYYNDLLWADDRDYVTQLDL	Homsap IGHV1-8*02 F	Homsap IGHD4-17*01 F	Homsap IGHJ6*02 F, or Homsap IGHJ6*03 F
PGDM1406_H	VKGQKFRLTEWADYNEFGLVAAQKGDYVTQLDV	Homsap IGHV1-8*01 F	Homsap IGHD4-17*01 F	Homsap IGHJ6*02 F, or Homsap IGHJ6*03 F
PGDM1407_H	VKGQKFRLTEWADYNEFGLVAAEKGDYVTQLDV	Homsap IGHV1-8*01 F	Homsap IGHD4-17*01 F	Homsap IGHJ6*02 F, or Homsap IGHJ6*03 F
PGDM1408_H	ARGSKHKLRDYVMYDDYGALQWAVYVDYLSNLDV	Homsap IGHV1-8*01 F	Homsap IGHD2-2*02 F	Homsap IGHJ6*03 F
PGDM1409_H	VRGAKFRLRHDATYDYWNDLLWADDRDYVTQLDL	Homsap IGHV1-8*01 F, or Homsap IGHV1-8*02 F	Homsap IGHD4-17*01 F	Homsap IGHJ6*02 F, or Homsap IGHJ6*03 F
PGDM1410_H	VRGSKFRLRNDAIYDYWNDLLWADDGDYVTKLDL	Homsap IGHV1-8*01 F	Homsap IGHD4-17*01 F	Homsap IGHJ6*02 F, or Homsap IGHJ6*03 F
PGDM1411_H	ARRTEKQLRAEYVLDQEDGFYREEAIYITVLDV	Homsap IGHV1-8*01 F	Homsap IGHD3-10*02 F	Homsap IGHJ6*02 F
PGDM1412_H	VKGLKFRLREWSDYNEFGLVAAQHGDYVTQMEV	Homsap IGHV1-8*01 F	Homsap IGHD3-16*01 F	Homsap IGHJ6*02 F, or Homsap IGHJ6*03 F
VRC07_H	TRGKYCTARDYYNWDFEH	Homsap IGHV1-2*02 F, or Homsap IGHV1-46*01 F or Homsap IGHV1-46*02 F or Homsap IGHV1-46*03 F or Homsap IGHV1-8*01 F	Homsap IGHD2-15*01 F	Homsap IGHJ1*01 F
