# Supplementary material for: Delineation of autoantibody repertoire through differential proteogenomics in hepatitis C virus-induced cryoglobulinemia
Source: Sci Rep. 2016 Jul 12;6:29532. doi: 10.1038/srep29532 (PMC4941579; doi:10.1038/srep29532)
Supplement: Supplementary Dataset 3 [file srep29532-s4.xls]

## Sheet: HCV-CG
Species	Region	Frame	Nucleotides	CDR3AA	V	D	J	Annotation_CG_Manual	GenBankID	PubMedID	RefTitle
Homo sapiens	CDR3-IMGT	1	239..292	ARDRFCSGGSCFDWYFDL	IGHV4-59	IGHD2-15	IGHJ2	CG	AF301516	10861476	Pre-malignant and malignant lymphoproliferations in an HCV-infected type II mixed cryoglobulinemic patient are sequential phases of an antigen-driven pathological process; Sequence analysis of the immunoglobulin antigen receptor of hepatitis C virus-associated non Hodgkin's lymphomas suggests that the malignant cells are derived from the rheumatoid factor producing cells that occur mainly in type…
Homo sapiens	CDR3-IMGT	1	235..282	ARDYGGSSGYLNWFDP	IGHV3-48	IGHD3-22	IGHJ5	CG	AF301517	NA	Sequence analysis of the immunoglobulin antigen receptor of hepatitis C virus-associated non Hodgkin's lymphomas suggests that the malignant cells are derived from the rheumatoid factor producing cells that occur mainly in type II cryoglobulinemia
Homo sapiens	CDR3-IMGT	1	289..342	ARDHCSGGSCPALGAIDY	IGHV1-2	IGHD2-15	IGHJ4	CG	AF301518	NA	Sequence analysis of the immunoglobulin antigen receptor of hepatitis C virus-associated non Hodgkin's lymphomas suggests that the malignant cells are derived from the rheumatoid factor producing cells that occur mainly in type II cryoglobulinemia
Homo sapiens	CDR3-IMGT	1	238..285	AQGGFSTSWYVPTGGY	NA	IGHD6-13	IGHJ4	NoHCV	AF301521	NA	Sequence analysis of the immunoglobulin antigen receptor of hepatitis C virus-associated non Hodgkin's lymphomas suggests that the malignant cells are derived from the rheumatoid factor producing cells that occur mainly in type II cryoglobulinemia
Homo sapiens	CDR3-IMGT	1	231..272	TSTGDRALVYSYDF	IGHV4-34	IGHD5-5	IGHJ4	NoHCV	AF303902	NA	Sequence analysis of the immunoglobulin antigen receptor of hepatitis C virus-associated non Hodgkin's lymphomas suggests that the malignant cells are derived from the rheumatoid factor producing cells that occur mainly in type II cryoglobulinemia
Homo sapiens	CDR3-IMGT	1	239..277	ARGTDSSNYYYFY	IGHV1-69	IGHD3-22	IGHJ4	CG	AF303904	NA	Sequence analysis of the immunoglobulin antigen receptor of hepatitis C virus-associated non Hodgkin's lymphomas suggests that the malignant cells are derived from the rheumatoid factor producing cells that occur mainly in type II cryoglobulinemia
Homo sapiens	CDR3-IMGT	1	241..294	ARGDYYDTSGYFSDAFDI	IGHV3-7	IGHD3-22	IGHJ3	CG	AF303909	NA	Sequence analysis of the immunoglobulin antigen receptor of hepatitis C virus-associated non Hodgkin's lymphomas suggests that the malignant cells are derived from the rheumatoid factor producing cells that occur mainly in type II cryoglobulinemia
Homo sapiens	CDR3-IMGT	1	289..330	AREGRLTVTNPFDY	NA	IGHD4-17	IGHJ4	CG	AY059634	11877309	Regression of lymphoproliferative disorder after treatment for hepatitis C virus infection in a patient with partial trisomy 3, Bcl-2 overexpression, and type II cryoglobulinemia
Homo sapiens	CDR3-IMGT	1	289..330	AREGRSGNLNPYDY	IGHV1-69	IGHD1-26	IGHJ4	NA	EF624068	17942751	Clonal expansion of immunoglobulin M+CD27+ B cells in HCV-associated mixed cryoglobulinemia
Homo sapiens	CDR3-IMGT	1	271..312	AREGRSGNVNPYDY	IGHV1-69	IGHD2-8	IGHJ4	CG	EF624069	17942751	Clonal expansion of immunoglobulin M+CD27+ B cells in HCV-associated mixed cryoglobulinemia
Homo sapiens	CDR3-IMGT	1	289..330	AREGIAATINPFDY	NA	IGHD6-25	IGHJ4	NA	EF624072	17942751	Clonal expansion of immunoglobulin M+CD27+ B cells in HCV-associated mixed cryoglobulinemia
Homo sapiens	CDR3-IMGT	1	271..321	AREGEAGGVGRNWAFDI	IGHV1-69	IGHD3-16	IGHJ3	CG	EF624074	17942751	Clonal expansion of immunoglobulin M+CD27+ B cells in HCV-associated mixed cryoglobulinemia
Homo sapiens	CDR3-IMGT	1	271..324	ARDVDLGSGSRSMGAFDI	IGHV3-7	IGHD3-3	IGHJ3	NA	EF624097	17942751	Clonal expansion of immunoglobulin M+CD27+ B cells in HCV-associated mixed cryoglobulinemia
Homo sapiens	CDR3-IMGT	1	271..324	ARDGDLGGGSRSMGAFDI	IGHV3-7	IGHD3-3	IGHJ3	NA	EF624098	17942751	Clonal expansion of immunoglobulin M+CD27+ B cells in HCV-associated mixed cryoglobulinemia
Homo sapiens	CDR3-IMGT	1	271..324	ARDGDLGSGSRSMGAFDI	IGHV3-7	IGHD3-3	IGHJ3	NA	EF624100	17942751	Clonal expansion of immunoglobulin M+CD27+ B cells in HCV-associated mixed cryoglobulinemia
Homo sapiens	CDR3-IMGT	1	271..324	GRDGDFGGGSRSMGAFDI	IGHV3-7	IGHD2-15	IGHJ3	NA	EF624103	17942751	Clonal expansion of immunoglobulin M+CD27+ B cells in HCV-associated mixed cryoglobulinemia
Homo sapiens	CDR3-IMGT	1	271..324	VRDGDLGSGSRSMGAFDI	IGHV3-7	IGHD3-3	IGHJ3	NA	EF624109	17942751	Clonal expansion of immunoglobulin M+CD27+ B cells in HCV-associated mixed cryoglobulinemia
Homo sapiens	CDR3-IMGT	1	271..315	ARAYGNNPTEVYWVY	NA	IGHD4-23	IGHJ4	CG	EF624128	17942751	Clonal expansion of immunoglobulin M+CD27+ B cells in HCV-associated mixed cryoglobulinemia
Homo sapiens	CDR3-IMGT	1	271..339	ARDGAVCSGSSCRGNYYYYGLDV	IGHV1-18	IGHD2-2	IGHJ6	CG	EF624133	17942751	Clonal expansion of immunoglobulin M+CD27+ B cells in HCV-associated mixed cryoglobulinemia
Homo sapiens	CDR3-IMGT	1	271..315	ARAGGSYYYYYGMDV	IGHV3-20	IGHD2-15	IGHJ6	CG	EF624135	17942751	Clonal expansion of immunoglobulin M+CD27+ B cells in HCV-associated mixed cryoglobulinemia
Homo sapiens	CDR3-IMGT	1	289..330	AREGYGDYGRPYDY	NA	IGHD4-17	IGHJ4	CG	EF624136	17942751	Clonal expansion of immunoglobulin M+CD27+ B cells in HCV-associated mixed cryoglobulinemia
Homo sapiens	CDR3-IMGT	1	271..312	TRDGPYYDSSGFEY	IGHV3-21	IGHD3-22	IGHJ4	CG	EF624144	17942751	Clonal expansion of immunoglobulin M+CD27+ B cells in HCV-associated mixed cryoglobulinemia
Homo sapiens	CDR3-IMGT	1	271..333	AKTLRSNVVVVATTHYYGMDV	IGHV3-23	IGHD2-15	IGHJ6	CG	EF624145	17942751	Clonal expansion of immunoglobulin M+CD27+ B cells in HCV-associated mixed cryoglobulinemia
Homo sapiens	CDR3-IMGT	1	271..312	ARDYGERESGYYFY	NA	IGHD3-3	IGHJ4	CG	EF624174	17942751	Clonal expansion of immunoglobulin M+CD27+ B cells in HCV-associated mixed cryoglobulinemia
Homo sapiens	CDR3-IMGT	1	271..312	AGDYGERESGYYFY	NA	IGHD3-3	IGHJ4	NA	EF624179	17942751	Clonal expansion of immunoglobulin M+CD27+ B cells in HCV-associated mixed cryoglobulinemia
Homo sapiens	CDR3-IMGT	1	271..300	AREHGGGYDY	IGHV1-46	IGHD3-16	IGHJ4	NoHCV	EF624219	17942751	Clonal expansion of immunoglobulin M+CD27+ B cells in HCV-associated mixed cryoglobulinemia
Homo sapiens	CDR3-IMGT	1	277..327	ATGGRHSDYLLRGYFDL	IGHV3-15	IGHD3-10	IGHJ2	NoHCV	EF624220	17942751	Clonal expansion of immunoglobulin M+CD27+ B cells in HCV-associated mixed cryoglobulinemia
Homo sapiens	CDR3-IMGT	1	271..315	AKYSSTSNYYYGMDV	IGHV3-30	IGHD6-6	IGHJ6	NoHCV	EF624221	17942751	Clonal expansion of immunoglobulin M+CD27+ B cells in HCV-associated mixed cryoglobulinemia
Homo sapiens	CDR3-IMGT	1	271..297	ASGLRYFDY	IGHV3-7	IGHD6-13	IGHJ4	NoHCV	EF624222	17942751	Clonal expansion of immunoglobulin M+CD27+ B cells in HCV-associated mixed cryoglobulinemia
Homo sapiens	CDR3-IMGT	1	271..297	VRASWYYDR	IGHV3-74	IGHD3-3	IGHJ4	NoHCV	EF624223	17942751	Clonal expansion of immunoglobulin M+CD27+ B cells in HCV-associated mixed cryoglobulinemia
Homo sapiens	CDR3-IMGT	1	271..333	ARARGWAVETGSSEMIWAFDI	IGHV3-74	IGHD4-23	IGHJ3	NoHCV	EF624224	17942751	Clonal expansion of immunoglobulin M+CD27+ B cells in HCV-associated mixed cryoglobulinemia
Homo sapiens	CDR3-IMGT	1	271..303	VKDYNWNAGDY	IGHV3-74	IGHD1-20	IGHJ4	NoHCV	EF624225	17942751	Clonal expansion of immunoglobulin M+CD27+ B cells in HCV-associated mixed cryoglobulinemia
Homo sapiens	CDR3-IMGT	1	271..303	ARGNGDYYFDY	IGHV4-4	IGHD4-17	IGHJ4	NoHCV	EF624226	17942751	Clonal expansion of immunoglobulin M+CD27+ B cells in HCV-associated mixed cryoglobulinemia
Homo sapiens	CDR3-IMGT	1	259..297	ARHGYGSGSYYDY	NA	IGHD3-10	IGHJ4	NoHCV	EF624235	17942751	Clonal expansion of immunoglobulin M+CD27+ B cells in HCV-associated mixed cryoglobulinemia
Homo sapiens	CDR3-IMGT	1	256..312	ARVITRASPGTDGRYNMDV	IGHV4-34	IGHD3-10	IGHJ6	NoHCV	EF624236	17942751	Clonal expansion of immunoglobulin M+CD27+ B cells in HCV-associated mixed cryoglobulinemia
Homo sapiens	CDR3-IMGT	1	271..321	ARTSYYYDSSGYYPFDY	IGHV1-46	IGHD3-22	IGHJ4	CG	EU146311	17942751	Clonal expansion of immunoglobulin M+CD27+ B cells in HCV-associated mixed cryoglobulinemia
Homo sapiens	CDR3-IMGT	1	271..303	ARGQRAAAFDV	IGHV5-51	IGHD6-13	IGHJ3	CG	EU146312	17942751	Clonal expansion of immunoglobulin M+CD27+ B cells in HCV-associated mixed cryoglobulinemia
Homo sapiens	CDR3-IMGT	1	268..330	ARAPGIAAAGNLPYYYYGMDV	IGHV4-59	IGHD6-13	IGHJ6	CG	EU146313	17942751	Clonal expansion of immunoglobulin M+CD27+ B cells in HCV-associated mixed cryoglobulinemia
Homo sapiens	CDR3-IMGT	1	271..315	ARYYYDSSGSYYFDY	IGHV3-21	IGHD3-22	IGHJ4	CG	EU146314	17942751	Clonal expansion of immunoglobulin M+CD27+ B cells in HCV-associated mixed cryoglobulinemia
Homo sapiens	CDR3-IMGT	1	268..324	ARGCGMHYDSSASGRYFDL	IGHV4-34	IGHD3-22	IGHJ2	CG	EU146315	17942751	Clonal expansion of immunoglobulin M+CD27+ B cells in HCV-associated mixed cryoglobulinemia
Homo sapiens	CDR3-IMGT	1	277..312	TTAIVGAIHGDY	IGHV3-15	IGHD1-26	IGHJ4	CG	EU146316	17942751	Clonal expansion of immunoglobulin M+CD27+ B cells in HCV-associated mixed cryoglobulinemia
Homo sapiens	CDR3-IMGT	1	271..303	ARELGYSRPDY	IGHV3-48	IGHD6-13	IGHJ4	CG	EU146317	17942751	Clonal expansion of immunoglobulin M+CD27+ B cells in HCV-associated mixed cryoglobulinemia
Homo sapiens	CDR3-IMGT	1	277..306	TSGRRWYLDY	IGHV3-49	IGHD4-23	IGHJ4	CG	EU146318	17942751	Clonal expansion of immunoglobulin M+CD27+ B cells in HCV-associated mixed cryoglobulinemia
Homo sapiens	CDR3-IMGT	1	271..324	ARDNQGTTGGYYYYGMDV	IGHV3-21	IGHD4-23	IGHJ6	CG	EU146319	17942751	Clonal expansion of immunoglobulin M+CD27+ B cells in HCV-associated mixed cryoglobulinemia
Homo sapiens	CDR3-IMGT	1	271..327	AMAATREGSRKWELRAFDI	NA	IGHD1-26	IGHJ3	CG	EU146320	17942751	Clonal expansion of immunoglobulin M+CD27+ B cells in HCV-associated mixed cryoglobulinemia
Homo sapiens	CDR3-IMGT	1	268..315	ARGITMNLHYYYGMDV	IGHV3-53	IGHD3-22	IGHJ6	CG	EU146321	17942751	Clonal expansion of immunoglobulin M+CD27+ B cells in HCV-associated mixed cryoglobulinemia
Homo sapiens	CDR3-IMGT	1	265..312	ARGYCSSTSCQYYSDY	IGHV1-3	IGHD2-2	IGHJ4	CG	EU146322	17942751	Clonal expansion of immunoglobulin M+CD27+ B cells in HCV-associated mixed cryoglobulinemia
Homo sapiens	CDR3-IMGT	1	268..303	ARGGPSKEPFDC	IGHV3-66	IGHD1-26	IGHJ4	HCVbutNoCG	EU146324	17942751	Clonal expansion of immunoglobulin M+CD27+ B cells in HCV-associated mixed cryoglobulinemia
Homo sapiens	CDR3-IMGT	1	271..297	ARDQLWLAY	IGHV3-11	IGHD6-19	IGHJ4	HCVbutNoCG	EU146325	17942751	Clonal expansion of immunoglobulin M+CD27+ B cells in HCV-associated mixed cryoglobulinemia
Homo sapiens	CDR3-IMGT	1	271..330	AAPRLAAAGPYYYYYYGMDV	IGHV3-23	IGHD6-13	IGHJ6	HCVbutNoCG	EU146326	17942751	Clonal expansion of immunoglobulin M+CD27+ B cells in HCV-associated mixed cryoglobulinemia
Homo sapiens	CDR3-IMGT	1	271..318	AKEGGAGAARLGSFSY	IGHV3-23	IGHD6-6	IGHJ4	HCVbutNoCG	EU146327	17942751	Clonal expansion of immunoglobulin M+CD27+ B cells in HCV-associated mixed cryoglobulinemia
Homo sapiens	CDR3-IMGT	1	271..306	ARSFSGAGAFDI	IGHV3-21	IGHD3-10	IGHJ3	HCVbutNoCG	EU146328	17942751	Clonal expansion of immunoglobulin M+CD27+ B cells in HCV-associated mixed cryoglobulinemia
Homo sapiens	CDR3-IMGT	1	271..306	AKDRGRYDSFDY	IGHV3-23	IGHD3-10	IGHJ4	HCVbutNoCG	EU146329	17942751	Clonal expansion of immunoglobulin M+CD27+ B cells in HCV-associated mixed cryoglobulinemia
Homo sapiens	CDR3-IMGT	1	271..309	ARDMGSSAYFFFY	NA	IGHD3-22	IGHJ4	HCVbutNoCG	EU146330	17942751	Clonal expansion of immunoglobulin M+CD27+ B cells in HCV-associated mixed cryoglobulinemia
Homo sapiens	CDR3-IMGT	1	271..327	AKGGPRFTMVRGVKIYFDY	IGHV3-23	IGHD3-10	IGHJ4	CG	EU146332	17942751	Clonal expansion of immunoglobulin M+CD27+ B cells in HCV-associated mixed cryoglobulinemia
Homo sapiens	CDR3-IMGT	1	271..306	ARAQSFSWSMDV	IGHV3-7	IGHD6-13	IGHJ6	CG	EU146333	17942751	Clonal expansion of immunoglobulin M+CD27+ B cells in HCV-associated mixed cryoglobulinemia
Homo sapiens	CDR3-IMGT	1	274..327	AGGSGSYSLLGPHWHIDL	IGHV3-23	IGHD3-10	IGHJ2	CG	EU146335	17942751	Clonal expansion of immunoglobulin M+CD27+ B cells in HCV-associated mixed cryoglobulinemia
Homo sapiens	CDR3-IMGT	1	271..297	TRGLWDHDY	IGHV3-74	IGHD1-26	IGHJ4	CG	EU146337	17942751	Clonal expansion of immunoglobulin M+CD27+ B cells in HCV-associated mixed cryoglobulinemia
Homo sapiens	CDR3-IMGT	1	277..330	AIGPGFNSGRYYYYYMAV	IGHV3-72	IGHD6-19	IGHJ6	CG	EU146338	17942751	Clonal expansion of immunoglobulin M+CD27+ B cells in HCV-associated mixed cryoglobulinemia
Homo sapiens	CDR3-IMGT	1	297..338	ARDRYTFGTTPLDW	IGHV3-74	IGHD5-5	IGHJ4	CG	EU146339	17942751	Clonal expansion of immunoglobulin M+CD27+ B cells in HCV-associated mixed cryoglobulinemia
Homo sapiens	CDR3-IMGT	1	271..324	ARDRAGVATIIGADAFDI	IGHV3-30	IGHD5-12	IGHJ3	CG	EU146340	17942751	Clonal expansion of immunoglobulin M+CD27+ B cells in HCV-associated mixed cryoglobulinemia
Homo sapiens	CDR3-IMGT	1	274..306	TRRARGSGWYY	IGHV4-39	IGHD6-19	IGHJ4	CG	EU146341	17942751	Clonal expansion of immunoglobulin M+CD27+ B cells in HCV-associated mixed cryoglobulinemia
Homo sapiens	CDR3-IMGT	1	271..330	AKGPSSVTRIKSYYYYGMDV	IGHV3-23	IGHD5-12	IGHJ6	CG	EU146342	17942751	Clonal expansion of immunoglobulin M+CD27+ B cells in HCV-associated mixed cryoglobulinemia
Homo sapiens	CDR3-IMGT	1	274..333	ARSEVATVVFVVLASQLFDP	IGHV4-39	IGHD5-12	IGHJ5	CG	EU146343	17942751	Clonal expansion of immunoglobulin M+CD27+ B cells in HCV-associated mixed cryoglobulinemia
Homo sapiens	CDR3-IMGT	1	271..315	ARLGRSAAGTDLFDP	IGHV5-51	IGHD6-13	IGHJ5	CG	EU146344	17942751	Clonal expansion of immunoglobulin M+CD27+ B cells in HCV-associated mixed cryoglobulinemia
Homo sapiens	CDR3-IMGT	1	271..303	ARRDYEGHLDV	NA	IGHD5-12	IGHJ6	CG	EU146345	17942751	Clonal expansion of immunoglobulin M+CD27+ B cells in HCV-associated mixed cryoglobulinemia
Homo sapiens	CDR3-IMGT	1	271..330	ARGFGRGLGASYWGSEYFQH	IGHV5-51	IGHD2-15	IGHJ1	CG	EU146346	17942751	Clonal expansion of immunoglobulin M+CD27+ B cells in HCV-associated mixed cryoglobulinemia
Homo sapiens	CDR3-IMGT	1	271..318	AREGFPDTAMVNPFDY	NA	IGHD5-18	IGHJ4	CG	EU146348	17942751	Clonal expansion of immunoglobulin M+CD27+ B cells in HCV-associated mixed cryoglobulinemia
Homo sapiens	CDR3-IMGT	1	268..324	ARVITRASPGTDGRYGMDV	IGHV4-34	IGHD3-10	IGHJ6	CG	EU146358	17942751	Clonal expansion of immunoglobulin M+CD27+ B cells in HCV-associated mixed cryoglobulinemia
Homo sapiens	CDR3-IMGT	1	271..318	ARGVIYCGGDCYSGDY	IGHV1-3	IGHD2-21	IGHJ4	CG	EU146373	17942751	Clonal expansion of immunoglobulin M+CD27+ B cells in HCV-associated mixed cryoglobulinemia
Homo sapiens	CDR3-IMGT	1	271..321	AKGGYAEGAYYYYGMDV	IGHV3-23	IGHD1-14	IGHJ6	CG	EU146374	17942751	Clonal expansion of immunoglobulin M+CD27+ B cells in HCV-associated mixed cryoglobulinemia
Homo sapiens	CDR3-IMGT	1	277..315	TTDLFLLELRCDY	IGHV3-15	IGHD1-7	IGHJ4	CG	EU146375	17942751	Clonal expansion of immunoglobulin M+CD27+ B cells in HCV-associated mixed cryoglobulinemia
Homo sapiens	CDR3-IMGT	1	271..333	AKGGDTAMVLSNYYDSSGVDY	IGHV3-30	IGHD3-22	IGHJ4	CG	EU146376	17942751	Clonal expansion of immunoglobulin M+CD27+ B cells in HCV-associated mixed cryoglobulinemia
Homo sapiens	CDR3-IMGT	1	268..321	ARAPSITMVRGVINEFDY	IGHV4-34	IGHD3-10	IGHJ4	CG	EU146377	17942751	Clonal expansion of immunoglobulin M+CD27+ B cells in HCV-associated mixed cryoglobulinemia
Homo sapiens	CDR3-IMGT	1	271..309	ARDRPTVTTVFDY	IGHV3-21	IGHD4-17	IGHJ4	CG	EU146378	17942751	Clonal expansion of immunoglobulin M+CD27+ B cells in HCV-associated mixed cryoglobulinemia
Homo sapiens	CDR3-IMGT	1	277..327	TTDRYYGSGSYYYGMDV	IGHV3-15	IGHD3-10	IGHJ6	CG	EU146379	17942751	Clonal expansion of immunoglobulin M+CD27+ B cells in HCV-associated mixed cryoglobulinemia
Homo sapiens	CDR3-IMGT	1	271..309	ARASGHYYYYMDV	IGHV1-3	IGHD1-26	IGHJ6	CG	EU146380	17942751	Clonal expansion of immunoglobulin M+CD27+ B cells in HCV-associated mixed cryoglobulinemia
Homo sapiens	CDR3-IMGT	1	277..324	TTVGVIAVAGGFRGDY	IGHV3-15	IGHD6-19	IGHJ4	CG	EU146381	17942751	Clonal expansion of immunoglobulin M+CD27+ B cells in HCV-associated mixed cryoglobulinemia
Homo sapiens	CDR3-IMGT	1	271..324	ARRKSDYYGSGRAGFSDY	IGHV5-51	IGHD3-10	IGHJ4	CG	EU146382	17942751	Clonal expansion of immunoglobulin M+CD27+ B cells in HCV-associated mixed cryoglobulinemia
Homo sapiens	CDR3-IMGT	1	271..312	AREGRATVTNPFDY	NA	IGHD4-17	IGHJ4	CG	EU146383	17942751	Clonal expansion of immunoglobulin M+CD27+ B cells in HCV-associated mixed cryoglobulinemia
Homo sapiens	CDR3-IMGT	1	271..309	ATRGRDYGDYEGD	IGHV1-18	IGHD4-17	IGHJ4	CG	EU146384	17942751	Clonal expansion of immunoglobulin M+CD27+ B cells in HCV-associated mixed cryoglobulinemia
Homo sapiens	CDR3-IMGT	1	271..309	AKGRTSITVQYDS	IGHV3-23	IGHD2-2	IGHJ4	CG	EU146387	17942751	Clonal expansion of immunoglobulin M+CD27+ B cells in HCV-associated mixed cryoglobulinemia
Homo sapiens	CDR3-IMGT	1	277..330	TTDPGITMIVVVPQGFDY	IGHV3-15	IGHD3-22	IGHJ4	CG	EU146388	17942751	Clonal expansion of immunoglobulin M+CD27+ B cells in HCV-associated mixed cryoglobulinemia
Homo sapiens	CDR3-IMGT	1	271..321	AREARRSSGWYFHEIDY	IGHV3-48	IGHD6-19	IGHJ4	CG	EU146389	17942751	Clonal expansion of immunoglobulin M+CD27+ B cells in HCV-associated mixed cryoglobulinemia
Homo sapiens	CDR3-IMGT	1	277..309	ATGRDFYRFDP	IGHV3-15	IGHD2-21	IGHJ5	CG	EU146390	17942751	Clonal expansion of immunoglobulin M+CD27+ B cells in HCV-associated mixed cryoglobulinemia
Homo sapiens	CDR3-IMGT	1	271..306	ARGARLEGPVDY	IGHV3-11	IGHD6-6	IGHJ4	CG	EU146392	17942751	Clonal expansion of immunoglobulin M+CD27+ B cells in HCV-associated mixed cryoglobulinemia
Homo sapiens	CDR3-IMGT	1	268..327	ARTPRYCSGATCNKIMGLDH	IGHV4-34	IGHD2-15	IGHJ4	CG	EU146394	17942751	Clonal expansion of immunoglobulin M+CD27+ B cells in HCV-associated mixed cryoglobulinemia
Homo sapiens	CDR3-IMGT	1	289..327	ARGPESSGYYYFY	NA	IGHD3-22	IGHJ4	CG	GQ903496	20875420	A flow cytometry-based strategy to identify and express IgM from VH1-69+ clonal peripheral B cells; Characterization of Clonal B Cells in Individuals with Hepatitis C Virus-Related Mixed Cryoglobulinemia
Homo sapiens	CDR3-IMGT	1	289..342	ARGDYYDSSGYYHDAFDI	IGHV3-7	IGHD3-22	IGHJ3	CG	GQ903508	20875420	A flow cytometry-based strategy to identify and express IgM from VH1-69+ clonal peripheral B cells; Characterization of Clonal B Cells in Individuals with Hepatitis C Virus-Related Mixed Cryoglobulinemia
