# Supplementary material for: Delineation of autoantibody repertoire through differential proteogenomics in hepatitis C virus-induced cryoglobulinemia
Source: Sci Rep. 2016 Jul 12;6:29532. doi: 10.1038/srep29532 (PMC4941579; doi:10.1038/srep29532)
Supplement: Supplementary Dataset 4 [file srep29532-s5.xls]

## Sheet: GenBank_RF
GenBankID	CDR3AA	V	D	J
Y14942	VRDRGYDSSGYYGNLDC	Homsap IGHV3-21*01 F, or Homsap IGHV3-21*02 F	Homsap IGHD3-22*01 F	Homsap IGHJ4*02 F
Y14941	VRSKSDYAYTVTRPGFDY	Homsap IGHV3-48*03 F	Homsap IGHD5-12*01 F	Homsap IGHJ4*02 F
Y14940	VRSKSDYAYTVTRPGFDY	Homsap IGHV3-7*01 F	Homsap IGHD5-12*01 F	Homsap IGHJ4*02 F
Y14945	ARGSTRGLVKILDY	Homsap IGHV4-34*01 F, or Homsap IGHV4-34*02 F or Homsap IGHV4-34*04 F	Homsap IGHD3-10*01 F	Homsap IGHJ4*02 F
Y14944	VRGSIRGLIKIHDY	Homsap IGHV4-34*01 F, or Homsap IGHV4-34*02 F or Homsap IGHV4-34*12 F	Homsap IGHD3-10*01 F	Homsap IGHJ4*02 F
Y14943	ARGSIRGLSKIHDY	Homsap IGHV4-34*01 F, or Homsap IGHV4-34*02 F or Homsap IGHV4-34*07 F	Homsap IGHD3-10*01 F	Homsap IGHJ4*02 F
Y14939	VRGSIRGLIKIHDY	Homsap IGHV4-34*01 F, or Homsap IGHV4-34*02 F or Homsap IGHV4-34*12 F	Homsap IGHD3-10*01 F	Homsap IGHJ4*02 F
Y14938	ARISGFRMVVVVIWIDS	Homsap IGHV4-39*01 F	Homsap IGHD3-22*01 F	Homsap IGHJ5*01 F, or Homsap IGHJ5*02 F
Y14937	ARGSTRGLVNILYY	Homsap IGHV4-34*01 F, or Homsap IGHV4-34*02 F or Homsap IGHV4-34*04 F	Homsap IGHD3-10*01 F	Homsap IGHJ4*01 F, or Homsap IGHJ4*02 F
Y14936	ARGYYDISGYYFDAFNI	Homsap IGHV4-38-2*01 F	Homsap IGHD3-22*01 F	Homsap IGHJ3*02 F
Y14935	VRDRGYDSIGYYGNLDC	Homsap IGHV3-21*01 F, or Homsap IGHV3-21*02 F	Homsap IGHD3-22*01 F	Homsap IGHJ4*02 F
Y14934	VRDRGYDSSGYYGNLDC	Homsap IGHV3-21*01 F, or Homsap IGHV3-21*02 F	Homsap IGHD3-22*01 F	Homsap IGHJ4*02 F
HUMIGHZI	ARDLRGQWLVQGEDY	Homsap IGHV3-21*01 F	Homsap IGHD6-19*01 F	Homsap IGHJ4*02 F
HUMIGHZH	THRRTRVVPAATEAWNVVDY	Homsap IGHV3-15*01 F	Homsap IGHD2-2*01 F	Homsap IGHJ4*02 F
HUMIGHZG	THRRTRVVPAATEAWNVVDY	Homsap IGHV3-15*01 F	Homsap IGHD2-2*01 F	Homsap IGHJ4*02 F
HUMIGHZD	AKESHSSALDLDY	Homsap IGHV7-4-1*02 F	Homsap IGHD6-6*01 F	Homsap IGHJ4*02 F
HUMIGHZC	AKESHSSALDLDY	Homsap IGHV7-4-1*02 F	Homsap IGHD6-6*01 F	Homsap IGHJ4*02 F
HUMIGHZF	ARGHSSSWAFDY	Homsap IGHV4-4*02 F	Homsap IGHD6-13*01 F	Homsap IGHJ4*02 F
HUMIGMRFB	ARDPWGLTVTTWNWFDP	Homsap IGHV1-3*01 F	Homsap IGHD4-17*01 F	Homsap IGHJ5*02 F
X61124	ARDRWNDY	Homsap IGHV7-4-1*02 F	Homsap IGHD1-26*01 F	Homsap IGHJ4*02 F
HUMIGHVJAH	AVSAIEAQLDY	Homsap IGHV3-21*02 F	Homsap IGHD2-8*01 F	Homsap IGHJ4*02 F
HUMIGHVJAE	ARQPRYFDSGGYYIDY	Homsap IGHV3-30-3*01 F	Homsap IGHD3-22*01 F	Homsap IGHJ4*02 F
DQ234395	AKTRSYVVAAEYYFDY	Homsap IGHV3-9*01 F	Homsap IGHD2-15*01 F	Homsap IGHJ4*02 F
HSU03894	ARSGYRGGDY	Homsap IGHV3-48*01 F	Homsap IGHD5-12*01 F	Homsap IGHJ5*01 F, or Homsap IGHJ5*02 F
HSU03892	AREGPSITQKIVASFDF	Homsap IGHV1-46*01 F, or Homsap IGHV1-46*03 F	Homsap IGHD2-21*01 F	Homsap IGHJ4*02 F
HSU85243	ARDLDMGRLERSVGAFDI	Homsap IGHV3-7*01 F	Homsap IGHD1-1*01 F	Homsap IGHJ3*02 F
HSU85242	ARGDYYDSSGNYHDAFDVWGQGGITMIVVVITMMRLM	Homsap IGHV3-7*01 F	Homsap IGHD3-22*01 F	Homsap IGHJ3*01 F
HUMIGHVJAF	ARAPPGDYEFDF	Homsap IGHV4-61*02 F	Homsap IGHD4-17*01 F	Homsap IGHJ4*02 F
HUMIGHVJAC	VREDEYYDTSGYFNY	Homsap IGHV1-46*01 F, or Homsap IGHV1-46*02 F or Homsap IGHV1-46*03 F	Homsap IGHD3-22*01 F	Homsap IGHJ4*02 F
AF301518	ARDHCSGGSCPALGAIDY	Homsap IGHV1-2*03 F	Homsap IGHD2-15*01 F	Homsap IGHJ4*02 F
HSU03895	TAVYYCARQRVSGRDLDY	Homsap IGHV4-59*04 F	Homsap IGHD3-16*02 F	Homsap IGHJ4*02 F
HSU85241	ARGGVSTFVGIMDV	Homsap IGHV1-2*02 F	Homsap IGHD2-21*01 F	Homsap IGHJ6*02 F
HSU85238	VRGDYNDGSDSGFHDAFDL	Homsap IGHV3-7*03 F	Homsap IGHD3-22*01 F	Homsap IGHJ3*01 F, or Homsap IGHJ3*02 F
HSU85237	AKGDYVDGNYSGFHDAFDI	Homsap IGHV3-7*01 F, or Homsap IGHV3-7*03 F	Homsap IGHD3-22*01 F	Homsap IGHJ3*02 F
HSU85236	AKATHDLVVVLLASSHTYFDY	Homsap IGHV3-30*14 F	Homsap IGHD3-22*01 F	Homsap IGHJ4*02 F
HSU85231	ARVPTERRFWYYYYYGMDV	Homsap IGHV1-2*02 F	Homsap IGHD3-9*01 F	Homsap IGHJ6*02 F
HSU85230	ARVGYGDPFTGRNSADYLDF	Homsap IGHV3-11*04 F	Homsap IGHD4-17*01 F	Homsap IGHJ4*02 F
HSU85229	AREEVGGYFQH	Homsap IGHV3-53*02 F	Homsap IGHD5-12*01 F	Homsap IGHJ1*01 F
AF303904	ARGTDSSNYYYFY	Homsap IGHV1-69*06 F, or Homsap IGHV1-69*13 (F) or Homsap IGHV1-69*14 F	Homsap IGHD3-22*01 F	Homsap IGHJ4*01 F
AF303902	TSTGDRALVYSYDF	Homsap IGHV4-34*01 F, or Homsap IGHV4-34*02 F or Homsap IGHV4-34*12 F	Homsap IGHD5-18*01 F	Homsap IGHJ4*01 F
EU883656	AKTRSYVVAAEYYFDY	Homsap IGHV3-9*01 F	Homsap IGHD2-15*01 F	Homsap IGHJ4*02 F
EU883655	AKTRSYVVAAEYYFDY	Homsap IGHV3-9*01 F	Homsap IGHD2-15*01 F	Homsap IGHJ4*02 F
EU883650	AKTRSYVVAAEYYFDY	Homsap IGHV3-9*01 F	Homsap IGHD2-15*01 F	Homsap IGHJ4*02 F
AY561708	ARVSGNSHFDY	Homsap IGHV1-69*06 F	Homsap IGHD1-26*01 F	Homsap IGHJ4*02 F
AY466503	ARGSNDYGDNVPVQPYHY	Homsap IGHV1-69*06 F	Homsap IGHD4-17*01 F	Homsap IGHJ4*02 F
AY281335	AKDLFFVGYCTTTGCNTFDY	Homsap IGHV3-23*01 F, or Homsap IGHV3-23D*01 F	Homsap IGHD2-2*02 F	Homsap IGHJ4*02 F
AY281329	AREGIAAAVNPFDY	Homsap IGHV1-69*01 F, or Homsap IGHV1-69D*01 F	Homsap IGHD6-13*01 F	Homsap IGHJ4*02 F
AY281328	ARDWAHQGETRSNFLYY	Homsap IGHV1-69*01 F, or Homsap IGHV1-69D*01 F	Homsap IGHD4-11*01 ORF	Homsap IGHJ4*02 F
AY281327	AKDGSEFRLIYWFDS	Homsap IGHV3-30*03 F, or Homsap IGHV3-30*18 F or Homsap IGHV3-30*19 F or Homsap IGHV3-30-5*01 F or Homsap IGHV3-33*05 F	Homsap IGHD3-9*01 F	Homsap IGHJ5*01 F, or Homsap IGHJ5*02 F
AY281326	ARGDYFDSSGSFIDAFDI	Homsap IGHV3-7*01 F	Homsap IGHD3-22*01 F	Homsap IGHJ3*02 F
AY281325	ARGDFWSGDYIDAFDI	Homsap IGHV3-7*03 F	Homsap IGHD3-3*01 F	Homsap IGHJ3*02 F
AF301524	ARANKEQWLVLEYNWFDP	Homsap IGHV3-48*02 F	Homsap IGHD6-19*01 F	Homsap IGHJ5*01 F, or Homsap IGHJ5*02 F
AF301523	AGGGSISILGVVSASAPENRTST	Homsap IGHV1-2*04 F	Homsap IGHD3-3*01 F	Homsap IGHJ4*03 F
AF301522	ARAPTRMGPLWELGYYFDC	Homsap IGHV3-7*01 F	Homsap IGHD1-7*01 F	Homsap IGHJ4*01 F
AF301521	AQGGFSTSWYVPTGGY	Homsap IGHV3-30*03 F, or Homsap IGHV3-30*18 F or Homsap IGHV3-30*19 F or Homsap IGHV3-30-5*01 F or Homsap IGHV3-33*05 F	Homsap IGHD6-13*01 F	Homsap IGHJ4*01 F, or Homsap IGHJ4*03 F
AF301520	ARGAYYNFFGDSYHYLDY	Homsap IGHV3-23*01 F, or Homsap IGHV3-23*04 F or Homsap IGHV3-23D*01 F or Homsap IGHV3-23D*02 F	Homsap IGHD3-10*02 F	Homsap IGHJ4*01 F
AF301519	ARGDYFDDDGPFIDVFNV	Homsap IGHV3-7*03 F	Homsap IGHD3-16*01 F	Homsap IGHJ3*01 F
AF301517	ARDYGGSSGYLNWFDP	Homsap IGHV3-48*02 F	Homsap IGHD3-22*01 F	Homsap IGHJ5*01 F, or Homsap IGHJ5*02 F
AF303909	ARGDYYDTSGYFSDAFDI	Homsap IGHV3-7*01 F	Homsap IGHD3-22*01 F	Homsap IGHJ3*02 F
AF301516	ARDRFCSGGSCFDWYFDL	Homsap IGHV4-59*01 F	Homsap IGHD2-15*01 F	Homsap IGHJ2*01 F
AY927666	ARDPVDCSGGSCYLSWFDP	Homsap IGHV1-69*01 F, or Homsap IGHV1-69D*01 F	Homsap IGHD2-15*01 F	Homsap IGHJ5*02 F
AY927663	ARDTGNHYFDY	Homsap IGHV1-69*01 F, or Homsap IGHV1-69D*01 F	Homsap IGHD1-14*01 ORF	Homsap IGHJ4*02 F
AY927662	AKWDYENSAYFLHY	Homsap IGHV3-7*01 F	Homsap IGHD3-22*01 F	Homsap IGHJ4*02 F
AY927661	AKDSGYVNFYYTMDV	Homsap IGHV3-30*03 F, or Homsap IGHV3-30*18 F or Homsap IGHV3-30-5*01 F	Homsap IGHD5-12*01 F	Homsap IGHJ6*02 F
AY927660	ARGTKIRGIVKPFPDY	Homsap IGHV1-3*01 F	Homsap IGHD3-10*01 F	Homsap IGHJ4*02 F
HUMIGHZE	ASLAARLPDMVQGA	Homsap IGHV1-69*06 F	Homsap IGHD5-18*01 F	Homsap IGHJ3*01 F
S73132	ARAPRITMIVVVITTIDRYFDL	Homsap IGHV4-4*02 F	Homsap IGHD3-22*01 F	Homsap IGHJ2*01 F
HSU85240	ATEGVSSKPSNWFDP	Homsap IGHV1-69*01 F, or Homsap IGHV1-69D*01 F	Homsap IGHD2-21*02 F	Homsap IGHJ5*02 F
HSU85239	ARDRYDFWSGYFEAYSMDV	Homsap IGHV4-4*07 F	Homsap IGHD3-3*01 F	Homsap IGHJ6*03 F
HSU85235	ASDMGLGYDTNWPLDYWGQGTLDMGLGYDTNWPLDY	Homsap IGHV3-33*03 F	Homsap IGHD6-13*01 F	Homsap IGHJ2*01 F
HSU85234	ARDSYCSGGSCFDWYFDL	Homsap IGHV4-59*01 F	Homsap IGHD2-15*01 F	Homsap IGHJ2*01 F
HSU85233	ATTGFCGSSSCASLRV	Homsap IGHV4-30-4*03 F, or Homsap IGHV4-31*03 F or Homsap IGHV4-31*08 F	Homsap IGHD2-2*01 F	Homsap IGHJ4*02 F
HSU85232	ARSPLQGNHFYGMDV	Homsap IGHV3-53*01 F	Homsap IGHD2-15*01 F	Homsap IGHJ6*02 F
AY281333	ATPISGTYHLYY	Homsap IGHV3-53*01 F	Homsap IGHD3-10*01 F	Homsap IGHJ4*02 F
AY281332	ARATLDLDGYMDF	Homsap IGHV1-18*01 F, or Homsap IGHV1-18*04 F	Homsap IGHD4-23*01 ORF	Homsap IGHJ4*02 F
AY281331	AKQMGLAGTQRFYGLDV	Homsap IGHV3-23*01 F, or Homsap IGHV3-23*04 F or Homsap IGHV3-23D*01 F or Homsap IGHV3-23D*02 F	Homsap IGHD5-12*01 F	Homsap IGHJ6*04 F
AY281330	AGDRGGYNLLDC	Homsap IGHV4-31*03 F, or Homsap IGHV4-31*06 F	Homsap IGHD5-24*01 ORF	Homsap IGHJ5*01 F
AY281324	TKAHVPYFDGLSPSNV	Homsap IGHV3-23*05 F	Homsap IGHD2-21*01 F	Homsap IGHJ3*01 F
HUMIGHVAA	AHWTVDSSGYYLGFDY	Homsap IGHV2-5*01 F	Homsap IGHD3-22*01 F	Homsap IGHJ4*02 F
AY927668	ARGPDTGGYYYFY	Homsap IGHV1-69*01 F, or Homsap IGHV1-69D*01 F	Homsap IGHD3-22*01 F	Homsap IGHJ4*02 F
AY927667	ARDYCSGGICYGGDY	Homsap IGHV1-18*01 F	Homsap IGHD2-15*01 F	Homsap IGHJ4*02 F
AY927665	ARHSYDNNAYDF	Homsap IGHV3-53*01 F	Homsap IGHD3-22*01 F	Homsap IGHJ4*02 F
AY927664	ATPPPRAGDGPYYYYGMDV	Homsap IGHV1-18*01 F	Homsap IGHD2-21*01 F	Homsap IGHJ6*02 F
AY927659	AQRGGFYDSSLGFYIAPFPH	Homsap IGHV2-5*02 F	Homsap IGHD3-22*01 F	Homsap IGHJ1*01 F
HQ420175	AKDILYLFTMKVVVITLERGTTSTVRT	Homsap IGHV3-30*03 F, or Homsap IGHV3-30*18 F or Homsap IGHV3-30-5*01 F	Homsap IGHD3-22*01 F	Homsap IGHJ6*04 F
EU883659	AKTRSYVVVAEYYFDY	Homsap IGHV3-9*01 F	Homsap IGHD2-15*01 F	Homsap IGHJ4*02 F
S56184	AKDRELLWFGELLN	Homsap IGHV3-9*01 F	Homsap IGHD3-10*01 F	Homsap IGHJ4*02 F
S56604	ARGLSRVTTHTFDI	Homsap IGHV3-30-3*01 F	Homsap IGHD4-17*01 F	Homsap IGHJ3*02 F
HUMIGMRFM	ARGSGEHTNMVVPFDY	Homsap IGHV1-69*06 F	Homsap IGHD2-21*01 F	Homsap IGHJ4*02 F
HUMIGMRFL	ARGWLDPSMATTPFGF	Homsap IGHV1-69*01 F, or Homsap IGHV1-69D*01 F	Homsap IGHD5-18*01 F	Homsap IGHJ4*02 F
HUMIGMRFK	AREGYPDTAMVNPFDY	Homsap IGHV1-69*01 F, or Homsap IGHV1-69D*01 F	Homsap IGHD5-18*01 F	Homsap IGHJ4*02 F
HUMIGMRFH	ARDGDVGSYGPGTYYPIDY	Homsap IGHV3-30-3*01 F	Homsap IGHD3-10*01 F	Homsap IGHJ4*02 F
HUMIGMRFG	ARLGLDY	Homsap IGHV1-2*02 F	Homsap IGHD7-27*01 F	Homsap IGHJ4*02 F
Z34963	AREGKAGDYSNPFDY	Homsap IGHV1-69*06 F	Homsap IGHD4-11*01 ORF	Homsap IGHJ4*02 F
S56197	ARRVVGVDHTFDY	Homsap IGHV4-39*01 F	Homsap IGHD5-12*01 F	Homsap IGHJ4*02 F
Z34958	AREGKAGDYSNPFDY	Homsap IGHV1-69*01 F, or Homsap IGHV1-69D*01 F	Homsap IGHD4-11*01 ORF	Homsap IGHJ4*02 F
Z34957	AREGRRMAANPYDY	Homsap IGHV1-69*01 F, or Homsap IGHV1-69D*01 F	Homsap IGHD6-6*01 F	Homsap IGHJ4*02 F
Z34962	AREGKAGDYSNPFDY	Homsap IGHV1-69*01 F, or Homsap IGHV1-69D*01 F	Homsap IGHD4-11*01 ORF	Homsap IGHJ4*02 F
Z34961	AREGKAGDYSNPFDY	Homsap IGHV1-69*01 F, or Homsap IGHV1-69D*01 F	Homsap IGHD4-11*01 ORF	Homsap IGHJ4*02 F
Z34960	AREGKAGDYSNPFDY	Homsap IGHV1-69*01 F, or Homsap IGHV1-69D*01 F	Homsap IGHD4-11*01 ORF	Homsap IGHJ4*02 F
Z34959	AREGKAGDYSNPFDY	Homsap IGHV1-69*01 F, or Homsap IGHV1-69D*01 F	Homsap IGHD4-11*01 ORF	Homsap IGHJ4*02 F
Z34907	AREGKAGDYNNPFDY	Homsap IGHV1-69*01 F, or Homsap IGHV1-69D*01 F	Homsap IGHD4-11*01 ORF	Homsap IGHJ4*02 F
Z34906	AREGKAGDYSNPFDY	Homsap IGHV1-69*01 F, or Homsap IGHV1-69D*01 F	Homsap IGHD4-11*01 ORF	Homsap IGHJ4*02 F
Z34908	AREGKAGDYSNPFDY	Homsap IGHV1-69*01 F, or Homsap IGHV1-69D*01 F	Homsap IGHD4-11*01 ORF	Homsap IGHJ4*02 F
HUMIGRNAA	AEYQYYYDSSGYYYNWFDP	Homsap IGHV3-23*01 F, or Homsap IGHV3-23D*01 F	Homsap IGHD3-22*01 F	Homsap IGHJ5*02 F
HUMIGHRFF	AKKLRSGLVPYYFDF	Homsap IGHV3-23*01 F, or Homsap IGHV3-23D*01 F	Homsap IGHD6-6*01 F	Homsap IGHJ4*02 F
HUMIGHRFE	ARDRVAVYMPVFFSLTLLI	Homsap IGHV3-30*03 F, or Homsap IGHV3-30*18 F or Homsap IGHV3-30-5*01 F	Homsap IGHD3-22*01 F	Homsap IGHJ3*02 F
HUMIGHRFD	AKGVYCSSSSCYSYYYYHYMDV	Homsap IGHV3-30*03 F, or Homsap IGHV3-30*18 F or Homsap IGHV3-30-5*01 F	Homsap IGHD2-15*01 F	Homsap IGHJ6*03 F
HUMIGHRFC	ARGRFCSGGSCYSYYYYYYMDV	Homsap IGHV3-30-3*01 F	Homsap IGHD2-15*01 F	Homsap IGHJ6*03 F
HUMIGHRFB	AREDSNGYKIFDY	Homsap IGHV7-4-1*02 F	Homsap IGHD5-24*01 ORF	Homsap IGHJ4*02 F
HUMIGHRFA	AREDPYGDYVANPFDI	Homsap IGHV1-69*01 F, or Homsap IGHV1-69D*01 F	Homsap IGHD4-17*01 F	Homsap IGHJ3*02 F
HUMIGHXX	ARDSRGGDLLTGHHCIDY	Homsap IGHV1-46*01 F, or Homsap IGHV1-46*03 F	Homsap IGHD3-9*01 F	Homsap IGHJ4*02 F
HSU03400	ARGDYYDSGGDYIDAFDI	Homsap IGHV3-7*01 F	Homsap IGHD3-22*01 F	Homsap IGHJ3*02 F
S67717	AAAPRHAGSPPYDY	Homsap IGHV3-23*01 F, or Homsap IGHV3-23D*01 F	Homsap IGHD3-10*01 F	Homsap IGHJ4*02 F
HSU86670	AREEGSAFDI	Homsap IGHV4-4*02 F	Homsap IGHD1-1*01 F	Homsap IGHJ3*02 F
HSU86668	ARQSGIGANFDI	Homsap IGHV4-4*02 F	Homsap IGHD3-10*01 F	Homsap IGHJ3*02 F
HUMIGMRFE	ARPLSGNGDC	Homsap IGHV3-74*01 F, or Homsap IGHV3-74*03 F	Homsap IGHD3-10*02 F	Homsap IGHJ4*02 F
AF035798	NYYFDSSGYLSRDL	Homsap IGHV3-15*01 F	Homsap IGHD3-22*01 F	Homsap IGHJ4*02 F
S73138	ARAPSPRITIFGVPRNNWFDP	Homsap IGHV1-2*02 F, or Homsap IGHV1-2*05 F	Homsap IGHD3-3*01 F	Homsap IGHJ5*02 F
HUMIGRFCM	VKDRVLEWLSTGYAFDI	Homsap IGHV3-64D*06 F	Homsap IGHD3-3*01 F	Homsap IGHJ3*02 F
HUMIGHVBB	VRGPDPIVVTGPEYFDS	Homsap IGHV3-30-3*01 F	Homsap IGHD6-19*01 F	Homsap IGHJ4*02 F
HUMIGHVBA	ATNSGYYPGDGFDY	Homsap IGHV5-51*01 F, or Homsap IGHV5-51*03 F	Homsap IGHD3-22*01 F	Homsap IGHJ4*02 F
S76131	ATHNSGPRLAAQGFYFDN	Homsap IGHV3-53*01 F	Homsap IGHD6-6*01 F	Homsap IGHJ4*02 F
HUMIGHVBE	ARWSVVIPAAIEVEGNYGMDV	Homsap IGHV5-51*01 F	Homsap IGHD2-2*02 F	Homsap IGHJ6*02 F
HUMIGHVBD	ARKGLRDVEWYDPREDVLDV	Homsap IGHV5-51*01 F	Homsap IGHD3-9*01 F	Homsap IGHJ3*01 F
HUMIGHVBC	VGKGINTARGNFEY	Homsap IGHV4-31*03 F	Homsap IGHD1-14*01 ORF	Homsap IGHJ4*02 F
X54435	ARIGGGTNSPDS	Homsap IGHV3-74*03 F	Homsap IGHD1-26*01 F	Homsap IGHJ5*01 F, or Homsap IGHJ5*02 F
X54445	ARVTGSTFWSGYYTRGYYFDY	Homsap IGHV4-4*02 F	Homsap IGHD3-3*01 F	Homsap IGHJ4*02 F
X54443	ARWGYYNSNGSPLVYYFYGQNV	Homsap IGHV4-31*03 F, or Homsap IGHV4-31*04 F or Homsap IGHV4-31*06 F	Homsap IGHD3-22*01 F	Homsap IGHJ6*02 F
X54441	ARGGSVLRFLEWLLYPAFDY	Homsap IGHV4-34*01 F	Homsap IGHD3-3*01 F	Homsap IGHJ4*02 F
X54437	ARLGPDDYTLDGMDV	Homsap IGHV4-39*01 F	Homsap IGHD2-21*01 F	Homsap IGHJ6*02 F
