# Supplementary material for: Delineation of autoantibody repertoire through differential proteogenomics in hepatitis C virus-induced cryoglobulinemia
Source: Sci Rep. 2016 Jul 12;6:29532. doi: 10.1038/srep29532 (PMC4941579; doi:10.1038/srep29532)
Supplement: Supplementary Dataset 5 [file srep29532-s6.xls]

## Sheet: IMGT_LIGM-DB
Species	Region	Frame	Nucleotides	CDR3AA	V	D	J	GenBankID	PubMedID	RefTitle
Homo sapiens	CDR3-IMGT	1	285..317	ARNYWGTSMDY	IGHV2-5	IGHD1-26	IGHJ4	A18395	NA	THROMBUS-SPECIFIC ANTIBODY DERIVATIVES
Homo sapiens	CDR3-IMGT	1	286..303	ATSYER	IGHV3-66	IGHD1-1	NA	AB004303	9763132	Human monoclonal anti-HCMV neutralizing antibody from phage display libraries
Homo sapiens	CDR3-IMGT	1	283..336	ARQSIDFWSGSKAAYFDS	IGHV4-31	IGHD3-3	IGHJ4	AB006834	NA	Human anti-rotavirus Fabs
Homo sapiens	CDR3-IMGT	1	280..330	AKKGSYKGGRKGDWLGN	IGHV3-21	IGHD6-19	IGHJ4	AB006839	NA	Human anti-rotavirus Fabs
Homo sapiens	CDR3-IMGT	1	289..321	ARTAFFNAYDF	IGHV3-30	IGHD5-5	IGHJ4	AB012909	NA	Bacterial Expression of Reconstructed Human Monoclonal Antibody Fab Fragment to Hepatitis B Surface Antigen
Homo sapiens	CDR3-IMGT	1	289..345	ARDQETGTTFDYYYYGMDV	NA	IGHD1-1	IGHJ6	AB021507	NA	Pathogenic implication of a prototype B cell superantigen, staphylococcal protein A, in rheumatoid arthritis
Homo sapiens	CDR3-IMGT	1	289..351	ARDLGYCSSTSCYTTYYGMDV	NA	IGHD2-2	IGHJ6	AB021508	NA	Pathogenic implication of a prototype B cell superantigen, staphylococcal protein A, in rheumatoid arthritis
Homo sapiens	CDR3-IMGT	1	295..330	TTEFGMLWFGIF	IGHV3-15	IGHD3-10	IGHJ4	AB021509	NA	Pathogenic implication of a prototype B cell superantigen, staphylococcal protein A, in rheumatoid arthritis
Homo sapiens	CDR3-IMGT	1	289..315	AITSREPGL	IGHV3-7	IGHD1-14	IGHJ4	AB021510	NA	Pathogenic implication of a prototype B cell superantigen, staphylococcal protein A, in rheumatoid arthritis
Homo sapiens	CDR3-IMGT	1	289..333	ARDRSIAVAQYYFDY	IGHV3-30	IGHD6-19	IGHJ4	AB021511	NA	Pathogenic implication of a prototype B cell superantigen, staphylococcal protein A, in rheumatoid arthritis
Homo sapiens	CDR3-IMGT	1	289..327	AKGDEPGGNGMDV	IGHV3-30	IGHD4-23	IGHJ6	AB021512	NA	Pathogenic implication of a prototype B cell superantigen, staphylococcal protein A, in rheumatoid arthritis
Homo sapiens	CDR3-IMGT	1	289..330	ARDFIGIAAAGPDY	NA	IGHD6-13	IGHJ4	AB021513	NA	Pathogenic implication of a prototype B cell superantigen, staphylococcal protein A, in rheumatoid arthritis
Homo sapiens	CDR3-IMGT	1	295..342	ARGRTKGSGRPGYFQH	IGHV3-30	IGHD3-10	IGHJ1	AB021514	NA	Pathogenic implication of a prototype B cell superantigen, staphylococcal protein A, in rheumatoid arthritis
Homo sapiens	CDR3-IMGT	1	295..327	TTHRSSPDLDY	IGHV3-15	IGHD4-4	IGHJ4	AB021517	NA	Pathogenic implication of a prototype B cell superantigen, staphylococcal protein A, in rheumatoid arthritis
Homo sapiens	CDR3-IMGT	1	289..342	AKDIISSSWVGGYYGMDV	IGHV3-43	IGHD6-13	IGHJ6	AB021518	NA	Pathogenic implication of a prototype B cell superantigen, staphylococcal protein A, in rheumatoid arthritis
Homo sapiens	CDR3-IMGT	1	289..345	AKEVGYCSSTSCPEPRFDP	IGHV3-23	IGHD2-2	IGHJ5	AB021519	NA	Pathogenic implication of a prototype B cell superantigen, staphylococcal protein A, in rheumatoid arthritis
Homo sapiens	CDR3-IMGT	1	289..339	ARPDDSSGYYSAEYFQH	IGHV3-7	IGHD3-22	IGHJ1	AB021520	NA	Pathogenic implication of a prototype B cell superantigen, staphylococcal protein A, in rheumatoid arthritis
Homo sapiens	CDR3-IMGT	1	289..324	AKDYDSSGYPDY	IGHV3-23	IGHD3-22	IGHJ4	AB021521	NA	Pathogenic implication of a prototype B cell superantigen, staphylococcal protein A, in rheumatoid arthritis
Homo sapiens	CDR3-IMGT	1	289..330	ASSGIAAAPAPFDY	IGHV3-11	IGHD6-13	IGHJ4	AB021522	NA	Pathogenic implication of a prototype B cell superantigen, staphylococcal protein A, in rheumatoid arthritis
Homo sapiens	CDR3-IMGT	1	289..333	AKERNGGYYYYGMDV	IGHV3-23	IGHD7-27	IGHJ6	AB021523	NA	Pathogenic implication of a prototype B cell superantigen, staphylococcal protein A, in rheumatoid arthritis
Homo sapiens	CDR3-IMGT	1	289..357	AKDLDDYVWGSYRHSRYYYGMDF	IGHV3-30	IGHD3-16	IGHJ6	AB021524	NA	Pathogenic implication of a prototype B cell superantigen, staphylococcal protein A, in rheumatoid arthritis
Homo sapiens	CDR3-IMGT	1	289..324	ARDNFVFDAFDI	IGHV3-48	IGHD2-8	IGHJ3	AB021525	NA	Pathogenic implication of a prototype B cell superantigen, staphylococcal protein A, in rheumatoid arthritis
Homo sapiens	CDR3-IMGT	1	289..315	AKGELAFDY	IGHV3-23	IGHD1-1	IGHJ4	AB021526	NA	Pathogenic implication of a prototype B cell superantigen, staphylococcal protein A, in rheumatoid arthritis
Homo sapiens	CDR3-IMGT	1	289..360	AKDMREDRSIAAAAYYYYYYGMDV	IGHV3-43	IGHD6-13	IGHJ6	AB021527	NA	Pathogenic implication of a prototype B cell superantigen, staphylococcal protein A, in rheumatoid arthritis
Homo sapiens	CDR3-IMGT	1	295..318	TINSPPVD	IGHV3-15	IGHD4-23	IGHJ4	AB021528	NA	Pathogenic implication of a prototype B cell superantigen, staphylococcal protein A, in rheumatoid arthritis
Homo sapiens	CDR3-IMGT	1	289..330	AKDHYGGGLEWLTY	IGHV3-9	IGHD3-16	IGHJ4	AB021529	NA	Pathogenic implication of a prototype B cell superantigen, staphylococcal protein A, in rheumatoid arthritis
Homo sapiens	CDR3-IMGT	1	289..363	AKDPSRATMVQGVIIPYYYYYGMDV	IGHV3-23	IGHD3-10	IGHJ6	AB021530	NA	Pathogenic implication of a prototype B cell superantigen, staphylococcal protein A, in rheumatoid arthritis
Homo sapiens	CDR3-IMGT	1	289..351	ARDQSWSRIAAAGTPPSLFDP	NA	IGHD6-13	IGHJ5	AB021531	NA	Pathogenic implication of a prototype B cell superantigen, staphylococcal protein A, in rheumatoid arthritis
Homo sapiens	CDR3-IMGT	1	289..336	ARARNYYDSSGYSFDY	NA	IGHD3-22	IGHJ4	AB021532	NA	Pathogenic implication of a prototype B cell superantigen, staphylococcal protein A, in rheumatoid arthritis
Homo sapiens	CDR3-IMGT	1	289..336	AKPSSGYDLVIRGMDV	IGHV3-23	IGHD5-12	IGHJ6	AB021533	NA	Pathogenic implication of a prototype B cell superantigen, staphylococcal protein A, in rheumatoid arthritis
Homo sapiens	CDR3-IMGT	1	289..336	AKDTTVFGSLLWYFDL	IGHV3-23	IGHD3-10	IGHJ2	AB021534	NA	Pathogenic implication of a prototype B cell superantigen, staphylococcal protein A, in rheumatoid arthritis
Homo sapiens	CDR3-IMGT	1	289..342	AKDWQVATMRYYYYGMDV	IGHV3-30	IGHD5-12	IGHJ6	AB021535	NA	Pathogenic implication of a prototype B cell superantigen, staphylococcal protein A, in rheumatoid arthritis
Homo sapiens	CDR3-IMGT	1	289..357	AKDPLTSSTFILLYEWELLLFDY	IGHV3-23	IGHD1-26	IGHJ4	AB021536	NA	Pathogenic implication of a prototype B cell superantigen, staphylococcal protein A, in rheumatoid arthritis
Homo sapiens	CDR3-IMGT	1	289..330	ARDSNDFWSGYYGY	IGHV3-74	IGHD3-3	IGHJ4	AB021537	NA	Pathogenic implication of a prototype B cell superantigen, staphylococcal protein A, in rheumatoid arthritis
Homo sapiens	CDR3-IMGT	1	286..333	TRGGRVDDYGDYVLDI	IGHV3-13	IGHD4-17	IGHJ4	AB021538	NA	Pathogenic implication of a prototype B cell superantigen, staphylococcal protein A, in rheumatoid arthritis
Homo sapiens	CDR3-IMGT	1	295..345	TTDYRPQQWLVIEAFDI	IGHV3-15	IGHD6-19	IGHJ3	AB021540	NA	Pathogenic implication of a prototype B cell superantigen, staphylococcal protein A, in rheumatoid arthritis
Homo sapiens	CDR3-IMGT	1	289..318	AKGPAWFGEL	IGHV3-23	NA	IGHJ4	AB021541	NA	Pathogenic implication of a prototype B cell superantigen, staphylococcal protein A, in rheumatoid arthritis
Homo sapiens	CDR3-IMGT	1	289..342	VKGTVGPDIVFVVYPSMS	IGHV3-64	IGHD2-8	IGHJ4	AB022650	10225840	Preparation of recombinant human monoclonal antibody Fab fragments specific for Entamoeba histolytica
Homo sapiens	CDR3-IMGT	1	289..342	AREHSSAYSMRRKGVFHY	IGHV1-18	IGHD4-4	IGHJ4	AB022652	10225840	Preparation of recombinant human monoclonal antibody Fab fragments specific for Entamoeba histolytica
Homo sapiens	CDR3-IMGT	1	289..330	ARDGFGGRTWRLDW	IGHV1-46	IGHD4-23	IGHJ4	AB022655	10225840	Preparation of recombinant human monoclonal antibody Fab fragments specific for Entamoeba histolytica
Homo sapiens	CDR3-IMGT	1	289..321	AKDSGDLAFDI	IGHV3-30	IGHD4-17	IGHJ3	AB027433	NA	Anti Human TNF-alpha antibody genes
Homo sapiens	CDR3-IMGT	1	289..330	ARPEAVTVPAPLDY	IGHV1-69	IGHD2-2	IGHJ4	AB027435	NA	Anti Human TNF-alpha antibody genes
Homo sapiens	CDR3-IMGT	1	289..336	AKDLSNRLSGGGTFDI	IGHV3-23	IGHD2-8	IGHJ3	AB027439	NA	Anti Human TNF-alpha antibody genes
Homo sapiens	CDR3-IMGT	1	289..327	IRDQTYGVHRFDS	IGHV3-30	IGHD3-9	IGHJ4	AB027441	15896855	Production and characterization of recombinant human anti-HBs Fab antibodies
Homo sapiens	CDR3-IMGT	1	289..321	ARGTVGYWFDP	IGHV3-21	IGHD1-26	IGHJ5	AB027443	NA	Anti HBs human antibody genes
Homo sapiens	CDR3-IMGT	1	289..351	AKFARAWSGPQFTDYYYYMDV	IGHV3-20	IGHD3-3	IGHJ6	AB027445	15896855	Production and characterization of recombinant human anti-HBs Fab antibodies
Homo sapiens	CDR3-IMGT	1	292..354	TRLIKDYNGWALFQQYYFMDV	IGHV4-39	IGHD3-10	IGHJ6	AB027447	15896855	Production and characterization of recombinant human anti-HBs Fab antibodies
Homo sapiens	CDR3-IMGT	1	289..345	AKDLNKGYCNNGGCYGVDC	IGHV3-33	IGHD2-8	IGHJ4	AB027766	NA	Anti CD4 human antibody genes
Homo sapiens	CDR3-IMGT	1	289..324	ARSTGRRYYMDV	NA	NA	IGHJ6	AB030639	11038321	Entamoeba histolytica: bacterial expression of a human monoclonal antibody which inhibits in vitro adherence of trophozoites
Homo sapiens	CDR3-IMGT	1	289..324	ATDGETGTMGDY	NA	IGHD5-24	IGHJ4	AB063651	NA	Construction and characterization of antibody libraries: isolation of therapeutic human antibodies and application to functional genomics
Homo sapiens	CDR3-IMGT	1	289..327	AKDLRLSYYYFDY	IGHV3-23	IGHD3-16	IGHJ4	AB063654	NA	Construction and characterization of antibody libraries: isolation of therapeutic human antibodies and application to functional genomics
Homo sapiens	CDR3-IMGT	1	289..315	AKGYYGMDV	IGHV3-9	NA	IGHJ6	AB063655	NA	Construction and characterization of antibody libraries: isolation of therapeutic human antibodies and application to functional genomics
Homo sapiens	CDR3-IMGT	1	289..318	ARSSHDAFDI	IGHV4-4	IGHD3-10	IGHJ3	AB063656	NA	Construction and characterization of antibody libraries: isolation of therapeutic human antibodies and application to functional genomics
Homo sapiens	CDR3-IMGT	1	295..309	TTGWN	IGHV3-15	IGHD1-1	NA	AB063657	NA	Construction and characterization of antibody libraries: isolation of therapeutic human antibodies and application to functional genomics
Homo sapiens	CDR3-IMGT	1	289..336	ARAKFSYGSGSYYFDY	IGHV3-30	IGHD3-10	IGHJ4	AB063658	NA	Construction and characterization of antibody libraries: isolation of therapeutic human antibodies and application to functional genomics
Homo sapiens	CDR3-IMGT	1	289..339	AREAYRPDTDYYYGMDV	NA	IGHD6-6	IGHJ6	AB063659	NA	Construction and characterization of antibody libraries: isolation of therapeutic human antibodies and application to functional genomics
Homo sapiens	CDR3-IMGT	1	289..324	ARLNYYYYGMDV	NA	IGHD3-16	IGHJ6	AB063660	NA	Construction and characterization of antibody libraries: isolation of therapeutic human antibodies and application to functional genomics
Homo sapiens	CDR3-IMGT	1	286..315	ARGAHDAFDI	IGHV4-34	IGHD1-26	IGHJ3	AB063661	NA	Construction and characterization of antibody libraries: isolation of therapeutic human antibodies and application to functional genomics
Homo sapiens	CDR3-IMGT	1	289..318	ASGPLDAFDI	IGHV1-2	IGHD4-17	IGHJ3	AB063662	NA	Construction and characterization of antibody libraries: isolation of therapeutic human antibodies and application to functional genomics
Homo sapiens	CDR3-IMGT	1	289..315	ARGTDAFDI	IGHV1-18	NA	IGHJ3	AB063663	NA	Construction and characterization of antibody libraries: isolation of therapeutic human antibodies and application to functional genomics
Homo sapiens	CDR3-IMGT	1	289..333	ANSYGSGSYYDAFDI	IGHV3-23	IGHD3-10	IGHJ3	AB063664	NA	Construction and characterization of antibody libraries: isolation of therapeutic human antibodies and application to functional genomics
Homo sapiens	CDR3-IMGT	1	289..324	ARDRWFSDAFDI	IGHV3-7	IGHD4-23	IGHJ3	AB063665	NA	Construction and characterization of antibody libraries: isolation of therapeutic human antibodies and application to functional genomics
Homo sapiens	CDR3-IMGT	1	289..342	ASGPVTNWGSVPAIEIDY	NA	IGHD7-27	IGHJ4	AB063666	NA	Construction and characterization of antibody libraries: isolation of therapeutic human antibodies and application to functional genomics
Homo sapiens	CDR3-IMGT	1	289..321	ARDGGHDAFDI	IGHV1-2	IGHD3-16	IGHJ3	AB063667	NA	Construction and characterization of antibody libraries: isolation of therapeutic human antibodies and application to functional genomics
Homo sapiens	CDR3-IMGT	1	289..324	ARDGVATDAFDI	IGHV3-11	IGHD5-12	IGHJ3	AB063668	NA	Construction and characterization of antibody libraries: isolation of therapeutic human antibodies and application to functional genomics
Homo sapiens	CDR3-IMGT	1	289..327	AKAGYYYYYGMDV	IGHV3-9	IGHD1-14	IGHJ6	AB063669	NA	Construction and characterization of antibody libraries: isolation of therapeutic human antibodies and application to functional genomics
Homo sapiens	CDR3-IMGT	1	286..327	AREERTNWADAFDI	IGHV4-34	IGHD7-27	IGHJ3	AB063671	NA	Construction and characterization of antibody libraries: isolation of therapeutic human antibodies and application to functional genomics
Homo sapiens	CDR3-IMGT	1	289..324	AKEAYGDWYFDL	IGHV3-23	IGHD4-17	IGHJ2	AB063672	NA	Construction and characterization of antibody libraries: isolation of therapeutic human antibodies and application to functional genomics
Homo sapiens	CDR3-IMGT	1	289..315	ARGWGTLDY	IGHV3-48	IGHD3-10	IGHJ4	AB063673	NA	Construction and characterization of antibody libraries: isolation of therapeutic human antibodies and application to functional genomics
Homo sapiens	CDR3-IMGT	1	286..321	ARDTGYWDAFDI	IGHV4-34	IGHD3-9	IGHJ3	AB063674	NA	Construction and characterization of antibody libraries: isolation of therapeutic human antibodies and application to functional genomics
Homo sapiens	CDR3-IMGT	1	289..336	AKDHLFSGSYPDAFDI	IGHV3-23	IGHD1-26	IGHJ3	AB063675	NA	Construction and characterization of antibody libraries: isolation of therapeutic human antibodies and application to functional genomics
Homo sapiens	CDR3-IMGT	1	289..336	ARDQYGYSYESDAMDV	IGHV3-9	IGHD5-5	IGHJ6	AB063676	NA	Construction and characterization of antibody libraries: isolation of therapeutic human antibodies and application to functional genomics
Homo sapiens	CDR3-IMGT	1	298..336	ARRPMRSSGAFDI	IGHV6-1	IGHD6-19	IGHJ3	AB063677	NA	Construction and characterization of antibody libraries: isolation of therapeutic human antibodies and application to functional genomics
Homo sapiens	CDR3-IMGT	1	298..333	ARRAWGSGAFDI	IGHV6-1	IGHD7-27	IGHJ3	AB063678	NA	Construction and characterization of antibody libraries: isolation of therapeutic human antibodies and application to functional genomics
Homo sapiens	CDR3-IMGT	1	298..336	ARARYLVLGAFDI	IGHV6-1	IGHD1-7	IGHJ3	AB063679	NA	Construction and characterization of antibody libraries: isolation of therapeutic human antibodies and application to functional genomics
Homo sapiens	CDR3-IMGT	1	298..330	ARRSTRSAFDI	IGHV6-1	IGHD6-13	IGHJ3	AB063680	NA	Construction and characterization of antibody libraries: isolation of therapeutic human antibodies and application to functional genomics
Homo sapiens	CDR3-IMGT	1	289..315	ARGIRALDV	IGHV1-18	IGHD6-19	IGHJ6	AB063681	NA	Construction and characterization of antibody libraries: isolation of therapeutic human antibodies and application to functional genomics
Homo sapiens	CDR3-IMGT	1	289..315	ARGIRAFDI	IGHV1-18	NA	IGHJ3	AB063682	NA	Construction and characterization of antibody libraries: isolation of therapeutic human antibodies and application to functional genomics
Homo sapiens	CDR3-IMGT	1	289..315	ARGVGSFDY	IGHV1-18	IGHD6-13	IGHJ4	AB063683	NA	Construction and characterization of antibody libraries: isolation of therapeutic human antibodies and application to functional genomics
Homo sapiens	CDR3-IMGT	1	289..336	ARATHIKTNEYNNPEY	IGHV1-46	IGHD4-4	IGHJ4	AB063685	NA	Construction and characterization of antibody libraries: isolation of therapeutic human antibodies and application to functional genomics
Homo sapiens	CDR3-IMGT	1	298..336	ARRATRGGGAFDI	IGHV6-1	IGHD7-27	IGHJ3	AB063686	NA	Construction and characterization of antibody libraries: isolation of therapeutic human antibodies and application to functional genomics
Homo sapiens	CDR3-IMGT	1	298..333	ARRGHRAGTFDY	IGHV6-1	IGHD1-7	IGHJ4	AB063687	NA	Construction and characterization of antibody libraries: isolation of therapeutic human antibodies and application to functional genomics
Homo sapiens	CDR3-IMGT	1	289..315	ARGIRIFDY	IGHV1-18	IGHD6-13	IGHJ4	AB063689	NA	Construction and characterization of antibody libraries: isolation of therapeutic human antibodies and application to functional genomics
Homo sapiens	CDR3-IMGT	1	289..342	ARGGSVRRWHTSAVAFDI	IGHV1-8	IGHD6-19	IGHJ3	AB063690	NA	Construction and characterization of antibody libraries: isolation of therapeutic human antibodies and application to functional genomics
Homo sapiens	CDR3-IMGT	1	289..324	ARDAYYYYYMDA	IGHV3-21	NA	IGHJ6	AB063691	NA	Construction and characterization of antibody libraries: isolation of therapeutic human antibodies and application to functional genomics
Homo sapiens	CDR3-IMGT	1	289..315	ARGAARLDY	IGHV1-18	IGHD6-6	IGHJ4	AB063692	NA	Construction and characterization of antibody libraries: isolation of therapeutic human antibodies and application to functional genomics
Homo sapiens	CDR3-IMGT	1	289..315	ARGIRDLDY	IGHV1-18	NA	IGHJ4	AB063693	NA	Construction and characterization of antibody libraries: isolation of therapeutic human antibodies and application to functional genomics
Homo sapiens	CDR3-IMGT	1	289..315	VRGIQAFDY	IGHV1-18	IGHD5-5	IGHJ4	AB063694	NA	Construction and characterization of antibody libraries: isolation of therapeutic human antibodies and application to functional genomics
Homo sapiens	CDR3-IMGT	1	289..315	ARGIGVFDY	IGHV1-18	IGHD3-10	IGHJ4	AB063695	NA	Construction and characterization of antibody libraries: isolation of therapeutic human antibodies and application to functional genomics
Homo sapiens	CDR3-IMGT	1	289..315	ARGVRTGDY	IGHV1-18	IGHD7-27	IGHJ4	AB063696	NA	Construction and characterization of antibody libraries: isolation of therapeutic human antibodies and application to functional genomics
Homo sapiens	CDR3-IMGT	1	298..330	ARRRNSSSFDY	IGHV6-1	IGHD6-13	IGHJ4	AB063697	NA	Construction and characterization of antibody libraries: isolation of therapeutic human antibodies and application to functional genomics
Homo sapiens	CDR3-IMGT	1	289..324	ARNAPRTDAFDI	IGHV3-30	IGHD1-1	IGHJ3	AB063698	NA	Construction and characterization of antibody libraries: isolation of therapeutic human antibodies and application to functional genomics
Homo sapiens	CDR3-IMGT	1	289..321	ATLGVVTGTFT	IGHV3-48	IGHD2-15	IGHJ5	AB063699	NA	Construction and characterization of antibody libraries: isolation of therapeutic human antibodies and application to functional genomics
Homo sapiens	CDR3-IMGT	1	289..363	ARDIRSFDFWSGYYVGFSSGGGMDV	IGHV3-48	IGHD3-3	IGHJ6	AB063700	NA	Construction and characterization of antibody libraries: isolation of therapeutic human antibodies and application to functional genomics
Homo sapiens	CDR3-IMGT	1	289..333	ARDLVPETGTDAFDI	NA	IGHD1-1	IGHJ3	AB063701	NA	Construction and characterization of antibody libraries: isolation of therapeutic human antibodies and application to functional genomics
Homo sapiens	CDR3-IMGT	1	289..366	ARRGGRGSTYGFWRSPGVDYYNYLDV	IGHV1-18	IGHD3-3	IGHJ6	AB063702	NA	Construction and characterization of antibody libraries: isolation of therapeutic human antibodies and application to functional genomics
Homo sapiens	CDR3-IMGT	1	289..327	ARDWESHSYALDY	IGHV3-21	IGHD3-16	IGHJ4	AB063703	NA	Construction and characterization of antibody libraries: isolation of therapeutic human antibodies and application to functional genomics
Homo sapiens	CDR3-IMGT	1	289..342	ARRRKGPLRLFSDNWFDP	IGHV1-8	IGHD3-10	IGHJ5	AB063704	NA	Construction and characterization of antibody libraries: isolation of therapeutic human antibodies and application to functional genomics
Homo sapiens	CDR3-IMGT	1	289..321	ARQFMRAAAGS	IGHV4-39	IGHD6-13	IGHJ4	AB063705	NA	Construction and characterization of antibody libraries: isolation of therapeutic human antibodies and application to functional genomics
Homo sapiens	CDR3-IMGT	1	289..351	ARNRQGRDFWSVIRPRGWFDP	NA	IGHD3-3	IGHJ5	AB063706	NA	Construction and characterization of antibody libraries: isolation of therapeutic human antibodies and application to functional genomics
Homo sapiens	CDR3-IMGT	1	289..324	ARTAYGSMAPGI	IGHV3-30	IGHD2-8	IGHJ3	AB063707	NA	Construction and characterization of antibody libraries: isolation of therapeutic human antibodies and application to functional genomics
Homo sapiens	CDR3-IMGT	1	289..330	ARSRGNHYYYGMDV	NA	IGHD3-10	IGHJ6	AB063708	NA	Construction and characterization of antibody libraries: isolation of therapeutic human antibodies and application to functional genomics
Homo sapiens	CDR3-IMGT	1	289..324	ARDPWIRGAFDI	IGHV1-46	IGHD5-12	IGHJ3	AB063709	NA	Construction and characterization of antibody libraries: isolation of therapeutic human antibodies and application to functional genomics
Homo sapiens	CDR3-IMGT	1	289..342	ARRLHRLYDIGGKSWLDV	IGHV1-18	IGHD4-23	IGHJ5	AB063710	NA	Construction and characterization of antibody libraries: isolation of therapeutic human antibodies and application to functional genomics
Homo sapiens	CDR3-IMGT	1	289..330	ARDRNTFMVTAFDY	IGHV1-69	IGHD5-18	IGHJ4	AB063711	NA	Construction and characterization of antibody libraries: isolation of therapeutic human antibodies and application to functional genomics
Homo sapiens	CDR3-IMGT	1	286..336	VRGKRLSFSYYYYGMDV	IGHV4-34	IGHD6-25	IGHJ6	AB063712	NA	Construction and characterization of antibody libraries: isolation of therapeutic human antibodies and application to functional genomics
Homo sapiens	CDR3-IMGT	1	289..339	ARDLSTYSSNWFPGMDV	IGHV3-30	IGHD6-13	IGHJ6	AB063713	NA	Construction and characterization of antibody libraries: isolation of therapeutic human antibodies and application to functional genomics
Homo sapiens	CDR3-IMGT	1	289..324	ARGVGTYSPFDY	NA	IGHD1-26	IGHJ4	AB063714	NA	Construction and characterization of antibody libraries: isolation of therapeutic human antibodies and application to functional genomics
Homo sapiens	CDR3-IMGT	1	289..327	ARDTEFGAHYFDI	NA	IGHD3-10	IGHJ3	AB063715	NA	Construction and characterization of antibody libraries: isolation of therapeutic human antibodies and application to functional genomics
Homo sapiens	CDR3-IMGT	1	292..369	ARAETQFYYDTSGSPGFGYQHNGMDV	IGHV4-34	IGHD3-22	IGHJ6	AB063716	NA	Construction and characterization of antibody libraries: isolation of therapeutic human antibodies and application to functional genomics
Homo sapiens	CDR3-IMGT	1	289..327	ARAPGYKAGSMDV	IGHV3-11	IGHD5-24	IGHJ6	AB063717	NA	Construction and characterization of antibody libraries: isolation of therapeutic human antibodies and application to functional genomics
Homo sapiens	CDR3-IMGT	1	289..348	ARDGATYYDLWSGYYYGMDV	IGHV1-18	IGHD3-3	IGHJ6	AB063718	NA	Construction and characterization of antibody libraries: isolation of therapeutic human antibodies and application to functional genomics
Homo sapiens	CDR3-IMGT	1	289..318	ARREFNYFDY	IGHV1-2	IGHD3-9	IGHJ4	AB063719	NA	Construction and characterization of antibody libraries: isolation of therapeutic human antibodies and application to functional genomics
Homo sapiens	CDR3-IMGT	1	289..318	AREWNGSFDY	NA	IGHD3-3	IGHJ4	AB063720	NA	Construction and characterization of antibody libraries: isolation of therapeutic human antibodies and application to functional genomics
Homo sapiens	CDR3-IMGT	1	286..330	ARDRLDYSGWYGLDV	IGHV4-59	IGHD6-19	IGHJ6	AB063721	NA	Construction and characterization of antibody libraries: isolation of therapeutic human antibodies and application to functional genomics
Homo sapiens	CDR3-IMGT	1	289..351	ARAPTRGYCVSTNCYPGAFDI	IGHV1-18	IGHD2-2	IGHJ3	AB063722	NA	Construction and characterization of antibody libraries: isolation of therapeutic human antibodies and application to functional genomics
Homo sapiens	CDR3-IMGT	1	286..336	AGQPFLQRSLYPGAVWH	IGHV4-59	IGHD3-10	IGHJ1	AB063723	NA	Construction and characterization of antibody libraries: isolation of therapeutic human antibodies and application to functional genomics
Homo sapiens	CDR3-IMGT	1	298..366	ARDKDSFESNGSLYTAKKMGFDP	IGHV6-1	IGHD3-22	IGHJ5	AB063724	NA	Construction and characterization of antibody libraries: isolation of therapeutic human antibodies and application to functional genomics
Homo sapiens	CDR3-IMGT	1	289..348	ARSPHASTQWDALIAGAFDI	IGHV1-46	IGHD1-26	IGHJ3	AB063726	NA	Construction and characterization of antibody libraries: isolation of therapeutic human antibodies and application to functional genomics
Homo sapiens	CDR3-IMGT	1	289..351	ARAPTRGYCVSTNCYPGAFDM	IGHV1-18	IGHD2-2	IGHJ3	AB063727	NA	Construction and characterization of antibody libraries: isolation of therapeutic human antibodies and application to functional genomics
Homo sapiens	CDR3-IMGT	1	289..351	ARAPTRGYCVSGNCYPGAFDI	IGHV1-18	IGHD2-2	IGHJ3	AB063730	NA	Construction and characterization of antibody libraries: isolation of therapeutic human antibodies and application to functional genomics
Homo sapiens	CDR3-IMGT	1	289..351	ARAPTRGYCVRTNCYPGAFDI	IGHV1-18	IGHD2-2	IGHJ3	AB063732	NA	Construction and characterization of antibody libraries: isolation of therapeutic human antibodies and application to functional genomics
Homo sapiens	CDR3-IMGT	1	289..351	ARAPTRGYCVSTNCYPGAFDF	IGHV1-18	IGHD2-2	IGHJ3	AB063734	NA	Construction and characterization of antibody libraries: isolation of therapeutic human antibodies and application to functional genomics
Homo sapiens	CDR3-IMGT	1	289..351	ARWGDPHFGDYVWGGTKHFDH	IGHV1-8	IGHD4-17	IGHJ4	AB063736	NA	Construction and characterization of antibody libraries: isolation of therapeutic human antibodies and application to functional genomics
Homo sapiens	CDR3-IMGT	1	289..351	ARPRQGAIVLVPTAILVLLIS	IGHV1-18	IGHD2-2	IGHJ3	AB063739	NA	Construction and characterization of antibody libraries: isolation of therapeutic human antibodies and application to functional genomics
Homo sapiens	CDR3-IMGT	1	289..351	ARPRLGAIVLVPTAIPVLLIS	IGHV1-18	IGHD2-2	IGHJ3	AB063740	NA	Construction and characterization of antibody libraries: isolation of therapeutic human antibodies and application to functional genomics
Homo sapiens	CDR3-IMGT	1	289..378	ARGVSVQAHSTSWPDVGVSDRKNKPGSMDV	IGHV1-18	IGHD6-13	IGHJ6	AB063741	NA	Construction and characterization of antibody libraries: isolation of therapeutic human antibodies and application to functional genomics
Homo sapiens	CDR3-IMGT	1	292..330	ARRGRSLTVTFDH	IGHV4-39	IGHD2-21	IGHJ4	AB063743	NA	Construction and characterization of antibody libraries: isolation of therapeutic human antibodies and application to functional genomics
Homo sapiens	CDR3-IMGT	1	289..351	ARAPTRGYCVSTSCYPGAFDI	IGHV1-18	IGHD2-2	IGHJ3	AB063745	NA	Construction and characterization of antibody libraries: isolation of therapeutic human antibodies and application to functional genomics
Homo sapiens	CDR3-IMGT	1	286..324	ARAPRYGGYPFDQ	IGHV3-53	IGHD5-12	IGHJ4	AB063747	NA	Construction and characterization of antibody libraries: isolation of therapeutic human antibodies and application to functional genomics
Homo sapiens	CDR3-IMGT	1	298..360	ARASCGGSCYSYYYYYYGMDV	IGHV6-1	IGHD2-15	IGHJ6	AB063750	NA	Construction and characterization of antibody libraries: isolation of therapeutic human antibodies and application to functional genomics
Homo sapiens	CDR3-IMGT	1	289..333	ARTGNYGVNVDAFDV	IGHV3-21	IGHD4-23	IGHJ3	AB063751	NA	Construction and characterization of antibody libraries: isolation of therapeutic human antibodies and application to functional genomics
Homo sapiens	CDR3-IMGT	1	289..351	ARAGIGVPVYAVQLKDVPFDF	NA	IGHD3-3	IGHJ4	AB063754	NA	Construction and characterization of antibody libraries: isolation of therapeutic human antibodies and application to functional genomics
Homo sapiens	CDR3-IMGT	1	289..348	ARDLGGTTGWGRVYSNGMDV	NA	IGHD1-26	IGHJ6	AB063755	NA	Construction and characterization of antibody libraries: isolation of therapeutic human antibodies and application to functional genomics
Homo sapiens	CDR3-IMGT	1	292..333	ARTFIPATGVAFDY	IGHV2-5	IGHD6-13	IGHJ4	AB063756	NA	Construction and characterization of antibody libraries: isolation of therapeutic human antibodies and application to functional genomics
Homo sapiens	CDR3-IMGT	1	289..348	SRYLGGTTGWGQVYSNGMDF	NA	IGHD1-26	IGHJ6	AB063757	NA	Construction and characterization of antibody libraries: isolation of therapeutic human antibodies and application to functional genomics
Homo sapiens	CDR3-IMGT	1	289..348	ARDLGGTTGWGQVYSNGMDV	NA	IGHD1-26	IGHJ6	AB063758	NA	Construction and characterization of antibody libraries: isolation of therapeutic human antibodies and application to functional genomics
Homo sapiens	CDR3-IMGT	1	289..312	ATGVTLDY	IGHV3-21	IGHD1-7	IGHJ4	AB063759	NA	Construction and characterization of antibody libraries: isolation of therapeutic human antibodies and application to functional genomics
Homo sapiens	CDR3-IMGT	1	289..348	ARDLGATTGWGQKYYNGMDV	NA	IGHD1-26	IGHJ6	AB063762	NA	Construction and characterization of antibody libraries: isolation of therapeutic human antibodies and application to functional genomics
Homo sapiens	CDR3-IMGT	1	289..348	ARDLGSSTGWGQSYSNGMDV	NA	IGHD1-26	IGHJ6	AB063763	NA	Construction and characterization of antibody libraries: isolation of therapeutic human antibodies and application to functional genomics
Homo sapiens	CDR3-IMGT	1	289..333	ARDYFGSGSQYYFDY	IGHV1-18	IGHD3-10	IGHJ4	AB063784	NA	Construction and characterization of antibody libraries: isolation of therapeutic human antibodies and application to functional genomics
Homo sapiens	CDR3-IMGT	1	289..342	ARDPGVAVAGGYYYGMDV	NA	IGHD6-19	IGHJ6	AB063785	NA	Construction and characterization of antibody libraries: isolation of therapeutic human antibodies and application to functional genomics
Homo sapiens	CDR3-IMGT	1	289..318	ARDFWSSGDI	IGHV1-18	IGHD6-19	IGHJ3	AB063786	NA	Construction and characterization of antibody libraries: isolation of therapeutic human antibodies and application to functional genomics
Homo sapiens	CDR3-IMGT	1	292..327	VRDASYHGGMDV	IGHV4-39	IGHD3-16	IGHJ6	AB063787	NA	Construction and characterization of antibody libraries: isolation of therapeutic human antibodies and application to functional genomics
Homo sapiens	CDR3-IMGT	1	289..324	ARILSLVDAFDI	IGHV3-30	NA	IGHJ3	AB063789	NA	Construction and characterization of antibody libraries: isolation of therapeutic human antibodies and application to functional genomics
Homo sapiens	CDR3-IMGT	1	289..324	ARVLSLVDAFDI	IGHV3-30	NA	IGHJ3	AB063790	NA	Construction and characterization of antibody libraries: isolation of therapeutic human antibodies and application to functional genomics
Homo sapiens	CDR3-IMGT	1	292..345	ARDLGDYDILTGFNAFDI	IGHV4-39	IGHD3-9	IGHJ3	AB063791	NA	Construction and characterization of antibody libraries: isolation of therapeutic human antibodies and application to functional genomics
Homo sapiens	CDR3-IMGT	1	289..324	AKLTALPDAFDI	IGHV3-30	IGHD2-21	IGHJ3	AB063792	NA	Construction and characterization of antibody libraries: isolation of therapeutic human antibodies and application to functional genomics
Homo sapiens	CDR3-IMGT	1	289..339	ARDRIAARYYYYYGMDV	IGHV3-30	IGHD6-6	IGHJ6	AB063793	NA	Construction and characterization of antibody libraries: isolation of therapeutic human antibodies and application to functional genomics
Homo sapiens	CDR3-IMGT	1	289..342	ARDGLRGFLSDYYYGMDV	IGHV3-21	IGHD3-10	IGHJ6	AB063794	NA	Construction and characterization of antibody libraries: isolation of therapeutic human antibodies and application to functional genomics
Homo sapiens	CDR3-IMGT	1	289..342	ARDIYYDSSGLATDAFDI	IGHV1-18	IGHD3-22	IGHJ3	AB063795	NA	Construction and characterization of antibody libraries: isolation of therapeutic human antibodies and application to functional genomics
Homo sapiens	CDR3-IMGT	1	289..318	AKASRDAFDI	IGHV3-9	IGHD2-15	IGHJ3	AB063796	NA	Construction and characterization of antibody libraries: isolation of therapeutic human antibodies and application to functional genomics
Homo sapiens	CDR3-IMGT	1	289..321	ARGSGWRGMDV	IGHV3-11	IGHD3-10	IGHJ6	AB063797	NA	Construction and characterization of antibody libraries: isolation of therapeutic human antibodies and application to functional genomics
Homo sapiens	CDR3-IMGT	1	289..318	ARGNFGGMDV	NA	IGHD3-3	IGHJ6	AB063798	NA	Construction and characterization of antibody libraries: isolation of therapeutic human antibodies and application to functional genomics
Homo sapiens	CDR3-IMGT	1	289..321	AKNRYLLTFGG	IGHV3-23	IGHD1-1	IGHJ4	AB063799	NA	Construction and characterization of antibody libraries: isolation of therapeutic human antibodies and application to functional genomics
Homo sapiens	CDR3-IMGT	1	295..351	TTGPSWYYYDSSGYYYFDY	IGHV3-15	IGHD3-22	IGHJ4	AB063800	NA	Construction and characterization of antibody libraries: isolation of therapeutic human antibodies and application to functional genomics
Homo sapiens	CDR3-IMGT	1	289..336	AREYCSSTSCYWYFDL	IGHV1-2	IGHD2-2	IGHJ2	AB063801	NA	Construction and characterization of antibody libraries: isolation of therapeutic human antibodies and application to functional genomics
Homo sapiens	CDR3-IMGT	1	289..318	ARGYYYGMDV	IGHV3-30	NA	IGHJ6	AB063802	NA	Construction and characterization of antibody libraries: isolation of therapeutic human antibodies and application to functional genomics
Homo sapiens	CDR3-IMGT	1	289..303	MRGAY	IGHV3-7	NA	IGHJ4	AB063803	NA	Construction and characterization of antibody libraries: isolation of therapeutic human antibodies and application to functional genomics
Homo sapiens	CDR3-IMGT	1	289..336	VKTGGGGRPTGHGMDV	IGHV3-9	IGHD2-15	IGHJ6	AB063804	NA	Construction and characterization of antibody libraries: isolation of therapeutic human antibodies and application to functional genomics
Homo sapiens	CDR3-IMGT	1	289..336	ARDPSLNPRYYYGMDV	NA	IGHD3-16	IGHJ6	AB063805	NA	Construction and characterization of antibody libraries: isolation of therapeutic human antibodies and application to functional genomics
Homo sapiens	CDR3-IMGT	1	289..324	AKKGGKTEYFQH	IGHV3-23	IGHD4-23	IGHJ1	AB063807	NA	Construction and characterization of antibody libraries: isolation of therapeutic human antibodies and application to functional genomics
Homo sapiens	CDR3-IMGT	1	289..345	ARHGQYYDSSGSRSGGMDV	NA	NA	NA	AB063808	NA
Homo sapiens	CDR3-IMGT	1	298..318	ANHYMDV	IGHV6-1	NA	IGHJ6	AB063809	NA	Construction and characterization of antibody libraries: isolation of therapeutic human antibodies and application to functional genomics
Homo sapiens	CDR3-IMGT	1	289..321	ARDSWGYAFDI	IGHV3-11	IGHD3-16	IGHJ3	AB063810	NA	Construction and characterization of antibody libraries: isolation of therapeutic human antibodies and application to functional genomics
Homo sapiens	CDR3-IMGT	1	289..321	ARDTFNAALDI	IGHV3-7	IGHD3-10	IGHJ3	AB063811	NA	Construction and characterization of antibody libraries: isolation of therapeutic human antibodies and application to functional genomics
Homo sapiens	CDR3-IMGT	1	289..315	ARDFRGLDV	IGHV3-7	IGHD3-10	IGHJ6	AB063812	NA	Construction and characterization of antibody libraries: isolation of therapeutic human antibodies and application to functional genomics
Homo sapiens	CDR3-IMGT	1	289..321	AKDQSSSWYDY	IGHV3-30	IGHD6-13	IGHJ5	AB063813	NA	Construction and characterization of antibody libraries: isolation of therapeutic human antibodies and application to functional genomics
Homo sapiens	CDR3-IMGT	1	289..327	ARSRRGYSGAFDI	IGHV1-18	IGHD4-23	IGHJ3	AB063814	NA	Construction and characterization of antibody libraries: isolation of therapeutic human antibodies and application to functional genomics
Homo sapiens	CDR3-IMGT	1	289..333	ARLRIVAGRGGGFDF	IGHV1-18	IGHD5-12	IGHJ3	AB063816	NA	Construction and characterization of antibody libraries: isolation of therapeutic human antibodies and application to functional genomics
Homo sapiens	CDR3-IMGT	1	289..333	ARWRAVVGRGGGLDV	IGHV1-18	IGHD6-19	IGHJ3	AB063818	NA	Construction and characterization of antibody libraries: isolation of therapeutic human antibodies and application to functional genomics
Homo sapiens	CDR3-IMGT	1	289..333	ARLRMVVGRGGGFDF	IGHV1-18	NA	IGHJ3	AB063822	NA	Construction and characterization of antibody libraries: isolation of therapeutic human antibodies and application to functional genomics
Homo sapiens	CDR3-IMGT	1	289..342	AKATYYPSSTGYHSYFEY	IGHV3-23	IGHD3-22	IGHJ4	AB063824	NA	Construction and characterization of antibody libraries: isolation of therapeutic human antibodies and application to functional genomics
Homo sapiens	CDR3-IMGT	1	289..333	ARLRIVVGRGGGFDF	IGHV1-18	IGHD2-8	IGHJ3	AB063826	NA	Construction and characterization of antibody libraries: isolation of therapeutic human antibodies and application to functional genomics
Homo sapiens	CDR3-IMGT	1	289..327	ARERGYGDYAFDI	IGHV1-46	IGHD5-12	IGHJ3	AB063827	NA	Construction and characterization of antibody libraries: isolation of therapeutic human antibodies and application to functional genomics
Homo sapiens	CDR3-IMGT	1	289..333	ARLRIVSGRGGGFDF	IGHV1-18	NA	IGHJ3	AB063828	NA	Construction and characterization of antibody libraries: isolation of therapeutic human antibodies and application to functional genomics
Homo sapiens	CDR3-IMGT	1	289..312	AKKTILDI	IGHV3-30	IGHD5-12	IGHJ3	AB063830	NA	Construction and characterization of antibody libraries: isolation of therapeutic human antibodies and application to functional genomics
Homo sapiens	CDR3-IMGT	1	289..339	ARDQRPRSGSYYYYFGY	IGHV1-69	IGHD3-10	IGHJ4	AB063831	NA	Construction and characterization of antibody libraries: isolation of therapeutic human antibodies and application to functional genomics
Homo sapiens	CDR3-IMGT	1	289..339	ARRGITMVRGVHSTLDY	IGHV3-30	IGHD3-10	IGHJ4	AB063832	NA	Construction and characterization of antibody libraries: isolation of therapeutic human antibodies and application to functional genomics
Homo sapiens	CDR3-IMGT	1	289..345	ASELRIAVKGYYYYYGMDV	IGHV3-30	IGHD6-19	IGHJ6	AB063833	NA	Construction and characterization of antibody libraries: isolation of therapeutic human antibodies and application to functional genomics
Homo sapiens	CDR3-IMGT	1	292..327	AHRLRGFGAFDI	IGHV2-5	IGHD4-17	IGHJ3	AB063834	NA	Construction and characterization of antibody libraries: isolation of therapeutic human antibodies and application to functional genomics
Homo sapiens	CDR3-IMGT	1	289..324	ARHVVGADAFDI	IGHV5-51	IGHD1-26	IGHJ3	AB063835	NA	Construction and characterization of antibody libraries: isolation of therapeutic human antibodies and application to functional genomics
Homo sapiens	CDR3-IMGT	1	289..330	ARDSNFDSSGSFDK	IGHV3-48	IGHD3-22	IGHJ4	AB063836	NA	Construction and characterization of antibody libraries: isolation of therapeutic human antibodies and application to functional genomics
Homo sapiens	CDR3-IMGT	1	289..345	ARDVYGSGSYYDYYYGMDV	NA	IGHD3-10	IGHJ6	AB063837	NA	Construction and characterization of antibody libraries: isolation of therapeutic human antibodies and application to functional genomics
Homo sapiens	CDR3-IMGT	1	286..333	ARRGFNSDYVGDWFDP	IGHV4-59	IGHD3-16	IGHJ5	AB063838	NA	Construction and characterization of antibody libraries: isolation of therapeutic human antibodies and application to functional genomics
Homo sapiens	CDR3-IMGT	1	289..330	AKDPYKGLRVTFEV	NA	IGHD1-7	IGHJ4	AB063839	NA	Construction and characterization of antibody libraries: isolation of therapeutic human antibodies and application to functional genomics
Homo sapiens	CDR3-IMGT	1	289..330	VRIIGIAAAGPFDQ	IGHV3-11	IGHD6-13	IGHJ4	AB063840	NA	Construction and characterization of antibody libraries: isolation of therapeutic human antibodies and application to functional genomics
Homo sapiens	CDR3-IMGT	1	289..324	VKYDTDPVMGSD	IGHV3-23	IGHD5-5	IGHJ1	AB063841	NA	Construction and characterization of antibody libraries: isolation of therapeutic human antibodies and application to functional genomics
Homo sapiens	CDR3-IMGT	1	289..333	ARLSPTIAAVSGTDY	IGHV3-30	IGHD6-19	IGHJ4	AB063842	NA	Construction and characterization of antibody libraries: isolation of therapeutic human antibodies and application to functional genomics
Homo sapiens	CDR3-IMGT	1	289..369	ARDEGHCGETACSGLWSPELFYYYMDV	NA	IGHD2-21	IGHJ6	AB063843	NA	Construction and characterization of antibody libraries: isolation of therapeutic human antibodies and application to functional genomics
Homo sapiens	CDR3-IMGT	1	292..327	AREGWSGSYFDY	IGHV4-61	IGHD3-3	IGHJ4	AB063844	NA	Construction and characterization of antibody libraries: isolation of therapeutic human antibodies and application to functional genomics
Homo sapiens	CDR3-IMGT	1	295..330	TTGDGSSWNFDY	IGHV3-15	IGHD6-13	IGHJ4	AB063845	NA	Construction and characterization of antibody libraries: isolation of therapeutic human antibodies and application to functional genomics
Homo sapiens	CDR3-IMGT	1	289..339	ARRGHWELGDYLYYMDV	NA	IGHD1-26	IGHJ6	AB063846	NA	Construction and characterization of antibody libraries: isolation of therapeutic human antibodies and application to functional genomics
Homo sapiens	CDR3-IMGT	1	289..324	ATEDIMAGGFEY	IGHV1-2	IGHD5-12	IGHJ4	AB063847	NA	Construction and characterization of antibody libraries: isolation of therapeutic human antibodies and application to functional genomics
Homo sapiens	CDR3-IMGT	1	289..330	ARKGSGSNYKAFDI	NA	IGHD3-10	IGHJ3	AB063848	NA	Construction and characterization of antibody libraries: isolation of therapeutic human antibodies and application to functional genomics
Homo sapiens	CDR3-IMGT	1	289..333	ARFKNWNFGPYSFDY	IGHV3-23	IGHD1-7	IGHJ4	AB063849	NA	Construction and characterization of antibody libraries: isolation of therapeutic human antibodies and application to functional genomics
Homo sapiens	CDR3-IMGT	1	289..354	ARMPHRPYISASNSYAGSHFDK	IGHV1-18	IGHD6-6	IGHJ4	AB063850	NA	Construction and characterization of antibody libraries: isolation of therapeutic human antibodies and application to functional genomics
Homo sapiens	CDR3-IMGT	1	289..342	ARDPVDTPSFYHLYGLDV	IGHV3-30	IGHD5-5	IGHJ6	AB063851	NA	Construction and characterization of antibody libraries: isolation of therapeutic human antibodies and application to functional genomics
Homo sapiens	CDR3-IMGT	1	289..330	ARKGSGSNYKAFNI	IGHV1-69	IGHD3-10	IGHJ3	AB063855	NA	Construction and characterization of antibody libraries: isolation of therapeutic human antibodies and application to functional genomics
Homo sapiens	CDR3-IMGT	1	289..324	ARWTSWLGAFDI	IGHV3-20	IGHD5-12	IGHJ3	AB063857	NA	Construction and characterization of antibody libraries: isolation of therapeutic human antibodies and application to functional genomics
Homo sapiens	CDR3-IMGT	1	289..321	VRTTTWYPMDV	IGHV3-20	IGHD2-2	IGHJ3	AB063858	NA	Construction and characterization of antibody libraries: isolation of therapeutic human antibodies and application to functional genomics
Homo sapiens	CDR3-IMGT	1	289..354	ARMPHRPYISASNAYAGSHFDK	IGHV1-18	IGHD6-6	IGHJ4	AB063860	NA	Construction and characterization of antibody libraries: isolation of therapeutic human antibodies and application to functional genomics
Homo sapiens	CDR3-IMGT	1	289..330	AVADTTGTSKTLAH	IGHV1-69	IGHD1-26	IGHJ1	AB063864	NA	Construction and characterization of antibody libraries: isolation of therapeutic human antibodies and application to functional genomics
Homo sapiens	CDR3-IMGT	1	289..330	TRRGETSGYRAFDT	NA	IGHD3-22	IGHJ3	AB063868	NA	Construction and characterization of antibody libraries: isolation of therapeutic human antibodies and application to functional genomics
Homo sapiens	CDR3-IMGT	1	289..330	ARKGSGSYYKSFDI	NA	IGHD3-10	IGHJ3	AB063871	NA	Construction and characterization of antibody libraries: isolation of therapeutic human antibodies and application to functional genomics
Homo sapiens	CDR3-IMGT	1	289..321	ARGALTGYFDY	IGHV1-18	IGHD3-9	IGHJ4	AB063872	NA	Construction and characterization of antibody libraries: isolation of therapeutic human antibodies and application to functional genomics
Homo sapiens	CDR3-IMGT	1	292..333	ARHRTFDWLSPYDY	IGHV4-39	IGHD3-9	IGHJ4	AB063873	NA	Construction and characterization of antibody libraries: isolation of therapeutic human antibodies and application to functional genomics
Homo sapiens	CDR3-IMGT	1	316..357	ARKGSGSYYKAFDI	NA	IGHD3-10	IGHJ3	AB063874	NA	Construction and characterization of antibody libraries: isolation of therapeutic human antibodies and application to functional genomics
Homo sapiens	CDR3-IMGT	1	289..357	ARMPPRPYISASNSYAGFAPLQV	IGHV1-18	IGHD6-6	IGHJ1	AB063877	NA	Construction and characterization of antibody libraries: isolation of therapeutic human antibodies and application to functional genomics
Homo sapiens	CDR3-IMGT	1	289..321	ARGPLNSRWSY	NA	IGHD6-13	IGHJ5	AB063881	NA	Construction and characterization of antibody libraries: isolation of therapeutic human antibodies and application to functional genomics
Homo sapiens	CDR3-IMGT	1	289..321	ARGPGGYGMDV	NA	IGHD1-14	IGHJ6	AB063882	NA	Construction and characterization of antibody libraries: isolation of therapeutic human antibodies and application to functional genomics
Homo sapiens	CDR3-IMGT	1	289..336	ASRLSGRYAPWYGMDV	NA	IGHD1-26	IGHJ6	AB063883	NA	Construction and characterization of antibody libraries: isolation of therapeutic human antibodies and application to functional genomics
Homo sapiens	CDR3-IMGT	1	289..330	ARGGKHSDYRQGAS	NA	IGHD4-4	IGHJ4	AB063884	NA	Construction and characterization of antibody libraries: isolation of therapeutic human antibodies and application to functional genomics
Homo sapiens	CDR3-IMGT	1	289..312	ASGSYVAY	NA	IGHD3-10	IGHJ4	AB063885	NA	Construction and characterization of antibody libraries: isolation of therapeutic human antibodies and application to functional genomics
Homo sapiens	CDR3-IMGT	1	289..348	ARDGGWDCRSSRCYASGMDV	IGHV3-23	IGHD2-2	IGHJ6	AB063887	NA	Construction and characterization of antibody libraries: isolation of therapeutic human antibodies and application to functional genomics
Homo sapiens	CDR3-IMGT	1	289..312	AKGRTGDY	IGHV3-30	NA	IGHJ4	AB063888	NA	Construction and characterization of antibody libraries: isolation of therapeutic human antibodies and application to functional genomics
Homo sapiens	CDR3-IMGT	1	289..321	AKSGGSRAFDI	IGHV3-30	IGHD3-16	IGHJ3	AB063889	NA	Construction and characterization of antibody libraries: isolation of therapeutic human antibodies and application to functional genomics
Homo sapiens	CDR3-IMGT	1	289..312	AKGGAFDF	IGHV3-23	IGHD3-10	IGHJ3	AB063890	NA	Construction and characterization of antibody libraries: isolation of therapeutic human antibodies and application to functional genomics
Homo sapiens	CDR3-IMGT	1	298..342	ARARTKLGLSGIFDY	IGHV6-1	IGHD1-14	IGHJ4	AB063891	NA	Construction and characterization of antibody libraries: isolation of therapeutic human antibodies and application to functional genomics
Homo sapiens	CDR3-IMGT	1	289..318	ARVRRGSGDS	IGHV3-7	IGHD3-3	IGHJ4	AB063892	NA	Construction and characterization of antibody libraries: isolation of therapeutic human antibodies and application to functional genomics
Homo sapiens	CDR3-IMGT	1	289..330	ARAIAVAGGRGDDY	IGHV3-30	IGHD6-19	IGHJ4	AB063893	NA	Construction and characterization of antibody libraries: isolation of therapeutic human antibodies and application to functional genomics
Homo sapiens	CDR3-IMGT	1	289..324	ANLDFYVHAFDI	IGHV3-30	IGHD2-8	IGHJ3	AB063894	NA	Construction and characterization of antibody libraries: isolation of therapeutic human antibodies and application to functional genomics
Homo sapiens	CDR3-IMGT	1	289..312	ARGAWFDP	IGHV3-20	NA	IGHJ5	AB063895	NA	Construction and characterization of antibody libraries: isolation of therapeutic human antibodies and application to functional genomics
Homo sapiens	CDR3-IMGT	1	289..312	ARGRGADY	IGHV3-20	IGHD3-10	IGHJ4	AB063896	NA	Construction and characterization of antibody libraries: isolation of therapeutic human antibodies and application to functional genomics
Homo sapiens	CDR3-IMGT	1	289..339	AREGYCSGGSCYDAFDI	IGHV5-51	IGHD2-15	IGHJ3	AB063897	NA	Construction and characterization of antibody libraries: isolation of therapeutic human antibodies and application to functional genomics
Homo sapiens	CDR3-IMGT	1	289..327	VKSLAARPMIFDY	IGHV3-64	IGHD6-6	IGHJ4	AB063898	NA	Construction and characterization of antibody libraries: isolation of therapeutic human antibodies and application to functional genomics
Homo sapiens	CDR3-IMGT	1	289..315	VKSRGFFDY	IGHV3-64	IGHD3-22	IGHJ4	AB063899	NA	Construction and characterization of antibody libraries: isolation of therapeutic human antibodies and application to functional genomics
Homo sapiens	CDR3-IMGT	1	289..318	AKDGRFGMDV	IGHV3-30	IGHD3-9	IGHJ6	AB063900	NA	Construction and characterization of antibody libraries: isolation of therapeutic human antibodies and application to functional genomics
Homo sapiens	CDR3-IMGT	1	289..357	ARDRGGYFDWLIWGYYYYYGMDV	IGHV3-30	IGHD3-9	IGHJ6	AB063901	NA	Construction and characterization of antibody libraries: isolation of therapeutic human antibodies and application to functional genomics
Homo sapiens	CDR3-IMGT	1	289..324	ARDTHSWFAFDI	IGHV1-69	IGHD5-18	IGHJ3	AB063902	NA	Construction and characterization of antibody libraries: isolation of therapeutic human antibodies and application to functional genomics
Homo sapiens	CDR3-IMGT	1	289..339	ARDKRRDFWSGPYGMDV	IGHV1-69	IGHD3-3	IGHJ6	AB063903	NA	Construction and characterization of antibody libraries: isolation of therapeutic human antibodies and application to functional genomics
Homo sapiens	CDR3-IMGT	1	289..321	AREGYGDALDY	IGHV1-18	IGHD4-17	IGHJ4	AB063904	NA	Construction and characterization of antibody libraries: isolation of therapeutic human antibodies and application to functional genomics
Homo sapiens	CDR3-IMGT	1	292..327	ARDSLADDAFDI	IGHV4-31	IGHD6-19	IGHJ3	AB063905	NA	Construction and characterization of antibody libraries: isolation of therapeutic human antibodies and application to functional genomics
Homo sapiens	CDR3-IMGT	1	289..321	AGDLGSDAFDI	NA	IGHD7-27	IGHJ3	AB063906	NA	Construction and characterization of antibody libraries: isolation of therapeutic human antibodies and application to functional genomics
Homo sapiens	CDR3-IMGT	1	298..327	ARSSRDSLDY	IGHV6-1	IGHD3-10	IGHJ4	AB063907	NA	Construction and characterization of antibody libraries: isolation of therapeutic human antibodies and application to functional genomics
Homo sapiens	CDR3-IMGT	1	286..312	ARDRRAFDI	IGHV3-66	IGHD2-2	IGHJ3	AB063908	NA	Construction and characterization of antibody libraries: isolation of therapeutic human antibodies and application to functional genomics
Homo sapiens	CDR3-IMGT	1	289..318	ARTVAGAFDI	IGHV4-28	IGHD6-19	IGHJ3	AB063909	NA	Construction and characterization of antibody libraries: isolation of therapeutic human antibodies and application to functional genomics
Homo sapiens	CDR3-IMGT	1	292..327	ARDMPGFGAFDI	IGHV4-31	IGHD2-2	IGHJ3	AB063910	NA	Construction and characterization of antibody libraries: isolation of therapeutic human antibodies and application to functional genomics
Homo sapiens	CDR3-IMGT	1	292..327	ARDLIYKGAFDI	NA	IGHD2-2	IGHJ3	AB063911	NA	Construction and characterization of antibody libraries: isolation of therapeutic human antibodies and application to functional genomics
Homo sapiens	CDR3-IMGT	1	298..327	ASGRAGYFDY	IGHV6-1	IGHD2-15	IGHJ4	AB063912	NA	Construction and characterization of antibody libraries: isolation of therapeutic human antibodies and application to functional genomics
Homo sapiens	CDR3-IMGT	1	289..330	AKEGLRYSSSWFDY	IGHV3-30	IGHD6-13	IGHJ4	AB063913	NA	Construction and characterization of antibody libraries: isolation of therapeutic human antibodies and application to functional genomics
Homo sapiens	CDR3-IMGT	1	289..330	ARVPLGVAGHLFDY	IGHV1-69	IGHD6-19	IGHJ4	AB063914	NA	Construction and characterization of antibody libraries: isolation of therapeutic human antibodies and application to functional genomics
Homo sapiens	CDR3-IMGT	1	289..333	ARGMDSSSWYDAFDI	IGHV3-30	IGHD6-13	IGHJ3	AB063915	NA	Construction and characterization of antibody libraries: isolation of therapeutic human antibodies and application to functional genomics
Homo sapiens	CDR3-IMGT	1	289..324	ARADYGGNFFDY	IGHV3-48	IGHD4-23	IGHJ4	AB063916	NA	Construction and characterization of antibody libraries: isolation of therapeutic human antibodies and application to functional genomics
Homo sapiens	CDR3-IMGT	1	289..333	ARGAYSSGWFDAFDI	IGHV1-2	IGHD6-19	IGHJ3	AB063917	NA	Construction and characterization of antibody libraries: isolation of therapeutic human antibodies and application to functional genomics
Homo sapiens	CDR3-IMGT	1	289..339	ARGKDLWSENSPNALDV	NA	IGHD3-3	IGHJ6	AB063918	NA	Construction and characterization of antibody libraries: isolation of therapeutic human antibodies and application to functional genomics
Homo sapiens	CDR3-IMGT	1	289..315	ASGDFVFDD	IGHV1-2	IGHD4-17	IGHJ4	AB063919	NA	Construction and characterization of antibody libraries: isolation of therapeutic human antibodies and application to functional genomics
Homo sapiens	CDR3-IMGT	1	286..333	ARHRGHSSGWYYGMDV	IGHV4-59	IGHD6-19	IGHJ6	AB063920	NA	Construction and characterization of antibody libraries: isolation of therapeutic human antibodies and application to functional genomics
Homo sapiens	CDR3-IMGT	1	289..336	ARDRFRGSGWDYGLDV	NA	IGHD3-10	IGHJ6	AB063921	NA	Construction and characterization of antibody libraries: isolation of therapeutic human antibodies and application to functional genomics
Homo sapiens	CDR3-IMGT	1	298..339	ARRACSGGSCYIDY	IGHV6-1	IGHD2-15	IGHJ4	AB063922	NA	Construction and characterization of antibody libraries: isolation of therapeutic human antibodies and application to functional genomics
Homo sapiens	CDR3-IMGT	1	289..315	ARGAHGFDY	IGHV1-18	IGHD6-6	IGHJ4	AB063923	NA	Construction and characterization of antibody libraries: isolation of therapeutic human antibodies and application to functional genomics
Homo sapiens	CDR3-IMGT	1	295..351	TRSDLYYYGIKTYYYGMDV	IGHV3-49	IGHD3-22	IGHJ6	AB063924	NA	Construction and characterization of antibody libraries: isolation of therapeutic human antibodies and application to functional genomics
Homo sapiens	CDR3-IMGT	1	289..315	ARLGDAFDI	IGHV5-51	IGHD3-10	IGHJ3	AB063925	NA	Construction and characterization of antibody libraries: isolation of therapeutic human antibodies and application to functional genomics
Homo sapiens	CDR3-IMGT	1	289..324	ARLSAVWRAFDF	IGHV5-51	IGHD1-26	IGHJ3	AB063926	NA	Construction and characterization of antibody libraries: isolation of therapeutic human antibodies and application to functional genomics
Homo sapiens	CDR3-IMGT	1	289..321	AKGNWGGWFDP	IGHV3-9	IGHD7-27	IGHJ5	AB063927	NA	Construction and characterization of antibody libraries: isolation of therapeutic human antibodies and application to functional genomics
Homo sapiens	CDR3-IMGT	1	289..348	ARPTYYYDSSGYYSFGYFDL	IGHV5-51	IGHD3-22	IGHJ2	AB066826	NA	Construction and characterization of antibody libraries: isolation of therapeutic human antibodies and application to functional genomics
Homo sapiens	CDR3-IMGT	1	289..324	ARDGGTRGVYDY	IGHV1-8	IGHD3-10	IGHJ4	AB066827	NA	Construction and characterization of antibody libraries: isolation of therapeutic human antibodies and application to functional genomics
Homo sapiens	CDR3-IMGT	1	289..339	ARDPPRDGYTIEVAFDI	IGHV1-46	IGHD5-24	IGHJ3	AB066828	NA	Construction and characterization of antibody libraries: isolation of therapeutic human antibodies and application to functional genomics
Homo sapiens	CDR3-IMGT	1	289..342	ASCRGANYDTLTGYPEDY	NA	IGHD3-9	IGHJ4	AB066829	NA	Construction and characterization of antibody libraries: isolation of therapeutic human antibodies and application to functional genomics
Homo sapiens	CDR3-IMGT	1	289..321	AREEDGSYWAS	NA	IGHD1-26	IGHJ4	AB066830	NA	Construction and characterization of antibody libraries: isolation of therapeutic human antibodies and application to functional genomics
Homo sapiens	CDR3-IMGT	1	289..333	ARSLFYGSGGDAFDM	IGHV1-8	IGHD3-10	IGHJ3	AB066831	NA	Construction and characterization of antibody libraries: isolation of therapeutic human antibodies and application to functional genomics
Homo sapiens	CDR3-IMGT	1	289..330	ARRGDFWSGYSFEY	IGHV5-51	IGHD3-3	IGHJ4	AB066832	NA	Construction and characterization of antibody libraries: isolation of therapeutic human antibodies and application to functional genomics
Homo sapiens	CDR3-IMGT	1	289..354	ARGPLAKALLRDGYNSNYGMDV	IGHV5-51	IGHD5-24	IGHJ6	AB066833	NA	Construction and characterization of antibody libraries: isolation of therapeutic human antibodies and application to functional genomics
Homo sapiens	CDR3-IMGT	1	289..330	ARGGTEKAMDLFDS	IGHV1-69	IGHD5-18	IGHJ4	AB066834	NA	Construction and characterization of antibody libraries: isolation of therapeutic human antibodies and application to functional genomics
Homo sapiens	CDR3-IMGT	1	289..345	ARVPIGYSYGPAYYYGMDV	NA	IGHD5-18	IGHJ6	AB066835	NA	Construction and characterization of antibody libraries: isolation of therapeutic human antibodies and application to functional genomics
Homo sapiens	CDR3-IMGT	1	289..351	ARYYVGDGLNSRGHYYYGMDV	NA	IGHD6-13	IGHJ6	AB066836	NA	Construction and characterization of antibody libraries: isolation of therapeutic human antibodies and application to functional genomics
Homo sapiens	CDR3-IMGT	1	289..360	ARDSLCGSSSCYQERYYYYYGLDV	NA	IGHD2-2	IGHJ6	AB066837	NA	Construction and characterization of antibody libraries: isolation of therapeutic human antibodies and application to functional genomics
Homo sapiens	CDR3-IMGT	1	289..327	ARGSGSGTYYFDY	IGHV1-8	IGHD3-10	IGHJ4	AB066838	NA	Construction and characterization of antibody libraries: isolation of therapeutic human antibodies and application to functional genomics
Homo sapiens	CDR3-IMGT	1	289..333	ATQVQSSGSSDAFDI	IGHV1-45	IGHD3-22	IGHJ3	AB066839	NA	Construction and characterization of antibody libraries: isolation of therapeutic human antibodies and application to functional genomics
Homo sapiens	CDR3-IMGT	1	289..330	ARDGHDSSGYYFDY	IGHV1-69	IGHD3-22	IGHJ4	AB066840	NA	Construction and characterization of antibody libraries: isolation of therapeutic human antibodies and application to functional genomics
Homo sapiens	CDR3-IMGT	1	289..336	ARDYPQWNGGNDAFDI	IGHV1-69	IGHD1-26	IGHJ3	AB066841	NA	Construction and characterization of antibody libraries: isolation of therapeutic human antibodies and application to functional genomics
Homo sapiens	CDR3-IMGT	1	289..351	ARGVSTAPPYYDYVWGSRFDY	NA	IGHD3-16	IGHJ4	AB066842	NA	Construction and characterization of antibody libraries: isolation of therapeutic human antibodies and application to functional genomics
Homo sapiens	CDR3-IMGT	1	289..345	ARADPGGRLGDLSFLAFEI	NA	IGHD3-16	IGHJ3	AB066843	NA	Construction and characterization of antibody libraries: isolation of therapeutic human antibodies and application to functional genomics
Homo sapiens	CDR3-IMGT	1	292..327	IRVAWGSAHGDY	IGHV2-26	IGHD3-16	IGHJ1	AB066844	NA	Construction and characterization of antibody libraries: isolation of therapeutic human antibodies and application to functional genomics
Homo sapiens	CDR3-IMGT	1	292..345	ARSYSGSSRLYYYYGMDV	IGHV2-70	IGHD6-6	IGHJ6	AB066845	NA	Construction and characterization of antibody libraries: isolation of therapeutic human antibodies and application to functional genomics
Homo sapiens	CDR3-IMGT	1	292..345	ARLRTVTRGGALYYGMDV	IGHV2-70	IGHD4-17	IGHJ6	AB066846	NA	Construction and characterization of antibody libraries: isolation of therapeutic human antibodies and application to functional genomics
Homo sapiens	CDR3-IMGT	1	292..345	ARGVYYYASSGSIVVMDV	IGHV2-70	IGHD3-22	IGHJ6	AB066847	NA	Construction and characterization of antibody libraries: isolation of therapeutic human antibodies and application to functional genomics
Homo sapiens	CDR3-IMGT	1	292..333	ARGVTAARNNWFDP	IGHV2-70	IGHD2-15	IGHJ5	AB066848	NA	Construction and characterization of antibody libraries: isolation of therapeutic human antibodies and application to functional genomics
Homo sapiens	CDR3-IMGT	1	292..330	ARIFCEMATHFDY	IGHV2-70	IGHD5-24	IGHJ4	AB066849	NA	Construction and characterization of antibody libraries: isolation of therapeutic human antibodies and application to functional genomics
Homo sapiens	CDR3-IMGT	1	292..330	VRRTHRAGYFFDF	IGHV2-70	IGHD1-26	IGHJ2	AB066850	NA	Construction and characterization of antibody libraries: isolation of therapeutic human antibodies and application to functional genomics
Homo sapiens	CDR3-IMGT	1	292..333	AHRPARNWGGDLDY	IGHV2-5	IGHD7-27	IGHJ4	AB066851	NA	Construction and characterization of antibody libraries: isolation of therapeutic human antibodies and application to functional genomics
Homo sapiens	CDR3-IMGT	1	292..333	ARLYYYDSSGGFDY	IGHV2-5	IGHD3-22	IGHJ4	AB066852	NA	Construction and characterization of antibody libraries: isolation of therapeutic human antibodies and application to functional genomics
Homo sapiens	CDR3-IMGT	1	292..342	ARVRYYFGSGMYNWFDP	IGHV2-70	IGHD3-10	IGHJ5	AB066853	NA	Construction and characterization of antibody libraries: isolation of therapeutic human antibodies and application to functional genomics
Homo sapiens	CDR3-IMGT	1	292..345	ARIYSGYDSLSYYHGMDV	IGHV2-70	IGHD5-12	IGHJ6	AB066854	NA	Construction and characterization of antibody libraries: isolation of therapeutic human antibodies and application to functional genomics
Homo sapiens	CDR3-IMGT	1	292..330	ARIPHSGLDAFDV	IGHV2-70	IGHD4-17	IGHJ3	AB066855	NA	Construction and characterization of antibody libraries: isolation of therapeutic human antibodies and application to functional genomics
Homo sapiens	CDR3-IMGT	1	292..327	ARTDHHYYYMDV	IGHV2-70	NA	IGHJ6	AB066856	NA	Construction and characterization of antibody libraries: isolation of therapeutic human antibodies and application to functional genomics
Homo sapiens	CDR3-IMGT	1	295..360	AAEYCSGGSCYSNSAWYDAFDI	IGHV3-15	IGHD2-15	IGHJ3	AB066857	NA	Construction and characterization of antibody libraries: isolation of therapeutic human antibodies and application to functional genomics
Homo sapiens	CDR3-IMGT	1	292..336	ARTIDYGHTPYGMDV	IGHV2-26	IGHD4-17	IGHJ6	AB066858	NA	Construction and characterization of antibody libraries: isolation of therapeutic human antibodies and application to functional genomics
Homo sapiens	CDR3-IMGT	1	292..336	ARIWYYYDPKWYFDL	IGHV2-26	IGHD3-22	IGHJ2	AB066859	NA	Construction and characterization of antibody libraries: isolation of therapeutic human antibodies and application to functional genomics
Homo sapiens	CDR3-IMGT	1	292..339	ARIKSSGWTPWNAFDI	IGHV2-70	IGHD6-19	IGHJ3	AB066860	NA	Construction and characterization of antibody libraries: isolation of therapeutic human antibodies and application to functional genomics
Homo sapiens	CDR3-IMGT	1	292..333	AHGIVVVPAAKFDY	IGHV2-5	IGHD2-2	IGHJ4	AB066861	NA	Construction and characterization of antibody libraries: isolation of therapeutic human antibodies and application to functional genomics
Homo sapiens	CDR3-IMGT	1	292..357	AHVGSRGYSYGGLRYYYYGMDV	IGHV2-5	IGHD5-5	IGHJ6	AB066862	NA	Construction and characterization of antibody libraries: isolation of therapeutic human antibodies and application to functional genomics
Homo sapiens	CDR3-IMGT	1	292..345	ARTRYDVLTGYTAGGLDV	IGHV2-70	IGHD3-9	IGHJ6	AB066863	NA	Construction and characterization of antibody libraries: isolation of therapeutic human antibodies and application to functional genomics
Homo sapiens	CDR3-IMGT	1	292..354	ARISLGGTVMAVYYYYYGVDV	IGHV2-5	IGHD3-16	IGHJ6	AB066864	NA	Construction and characterization of antibody libraries: isolation of therapeutic human antibodies and application to functional genomics
Homo sapiens	CDR3-IMGT	1	292..327	AHRSVSRDYFDY	IGHV2-5	IGHD4-4	IGHJ4	AB066865	NA	Construction and characterization of antibody libraries: isolation of therapeutic human antibodies and application to functional genomics
Homo sapiens	CDR3-IMGT	1	292..336	AQRVSLRLQLGAFDI	IGHV2-5	NA	IGHJ3	AB066866	NA	Construction and characterization of antibody libraries: isolation of therapeutic human antibodies and application to functional genomics
Homo sapiens	CDR3-IMGT	1	292..321	ARYQGGNLDH	IGHV2-70	IGHD4-23	IGHJ4	AB066867	NA	Construction and characterization of antibody libraries: isolation of therapeutic human antibodies and application to functional genomics
Homo sapiens	CDR3-IMGT	1	292..345	VHSTYAVSGRFYYYGMDV	IGHV2-5	IGHD6-19	IGHJ6	AB066868	NA	Construction and characterization of antibody libraries: isolation of therapeutic human antibodies and application to functional genomics
Homo sapiens	CDR3-IMGT	1	292..330	AHFSGWGLGAFDI	IGHV2-5	IGHD6-19	IGHJ3	AB066869	NA	Construction and characterization of antibody libraries: isolation of therapeutic human antibodies and application to functional genomics
Homo sapiens	CDR3-IMGT	1	292..330	AHLLRYWGGAFDI	IGHV2-5	IGHD3-3	IGHJ3	AB066870	NA	Construction and characterization of antibody libraries: isolation of therapeutic human antibodies and application to functional genomics
Homo sapiens	CDR3-IMGT	1	292..348	AHRPGFDTTVGGGSYYFDY	IGHV2-5	IGHD3-10	IGHJ4	AB066871	NA	Construction and characterization of antibody libraries: isolation of therapeutic human antibodies and application to functional genomics
Homo sapiens	CDR3-IMGT	1	292..324	ARHAEMALFDS	IGHV2-70	IGHD5-24	IGHJ4	AB066872	NA	Construction and characterization of antibody libraries: isolation of therapeutic human antibodies and application to functional genomics
Homo sapiens	CDR3-IMGT	1	292..327	AHRLEGYTALDI	IGHV2-5	IGHD5-24	IGHJ3	AB066873	NA	Construction and characterization of antibody libraries: isolation of therapeutic human antibodies and application to functional genomics
Homo sapiens	CDR3-IMGT	1	292..330	AHNPVVGTPYFDY	IGHV2-5	IGHD2-21	IGHJ4	AB066874	NA	Construction and characterization of antibody libraries: isolation of therapeutic human antibodies and application to functional genomics
Homo sapiens	CDR3-IMGT	1	292..339	ARIRQQHPYYYYGMDV	IGHV2-70	IGHD6-13	IGHJ6	AB066875	NA	Construction and characterization of antibody libraries: isolation of therapeutic human antibodies and application to functional genomics
Homo sapiens	CDR3-IMGT	1	292..345	ARMRQSGYSSGPGDTFDI	IGHV2-70	IGHD6-19	IGHJ3	AB066876	NA	Construction and characterization of antibody libraries: isolation of therapeutic human antibodies and application to functional genomics
Homo sapiens	CDR3-IMGT	1	292..354	ARIPGGYDILTGYYSMYYFDY	IGHV2-26	IGHD3-9	IGHJ4	AB066877	NA	Construction and characterization of antibody libraries: isolation of therapeutic human antibodies and application to functional genomics
Homo sapiens	CDR3-IMGT	1	292..336	AHRGICIAAAGCFDY	IGHV2-5	IGHD6-13	IGHJ4	AB066878	NA	Construction and characterization of antibody libraries: isolation of therapeutic human antibodies and application to functional genomics
Homo sapiens	CDR3-IMGT	1	292..351	ARIFPLYYLASGSRSGPVDI	IGHV2-26	IGHD3-10	IGHJ3	AB066879	NA	Construction and characterization of antibody libraries: isolation of therapeutic human antibodies and application to functional genomics
Homo sapiens	CDR3-IMGT	1	289..327	AREGNMAGTQFDY	IGHV1-46	IGHD6-19	IGHJ4	AB066880	NA	Construction and characterization of antibody libraries: isolation of therapeutic human antibodies and application to functional genomics
Homo sapiens	CDR3-IMGT	1	289..318	ARAETTYLDY	IGHV3-21	IGHD4-17	IGHJ4	AB066881	NA	Construction and characterization of antibody libraries: isolation of therapeutic human antibodies and application to functional genomics
Homo sapiens	CDR3-IMGT	1	289..336	ARRGGVGTTKSYYFDY	IGHV3-11	IGHD1-26	IGHJ4	AB066882	NA	Construction and characterization of antibody libraries: isolation of therapeutic human antibodies and application to functional genomics
Homo sapiens	CDR3-IMGT	1	289..339	AREDILTGNTHHYGLDV	IGHV1-2	IGHD3-9	IGHJ6	AB066883	NA	Construction and characterization of antibody libraries: isolation of therapeutic human antibodies and application to functional genomics
Homo sapiens	CDR3-IMGT	1	289..348	ARDVVDPERGSRGYYYGMDV	IGHV3-33	IGHD3-10	IGHJ6	AB066884	NA	Construction and characterization of antibody libraries: isolation of therapeutic human antibodies and application to functional genomics
Homo sapiens	CDR3-IMGT	1	289..339	AKDMVAERIYYYYGMDV	IGHV3-9	IGHD2-8	IGHJ6	AB066885	NA	Construction and characterization of antibody libraries: isolation of therapeutic human antibodies and application to functional genomics
Homo sapiens	CDR3-IMGT	1	289..333	AKDRWFGEPLYGMDV	IGHV3-9	IGHD3-10	IGHJ6	AB066886	NA	Construction and characterization of antibody libraries: isolation of therapeutic human antibodies and application to functional genomics
Homo sapiens	CDR3-IMGT	1	289..315	ARGMTPFDS	IGHV1-8	IGHD5-12	IGHJ4	AB066887	NA	Construction and characterization of antibody libraries: isolation of therapeutic human antibodies and application to functional genomics
Homo sapiens	CDR3-IMGT	1	286..345	ARGPEELLWFGKLFPAPFGY	IGHV3-53	IGHD3-10	IGHJ4	AB066888	NA	Construction and characterization of antibody libraries: isolation of therapeutic human antibodies and application to functional genomics
Homo sapiens	CDR3-IMGT	1	289..339	ARDLDSSGWNLGSFFDY	IGHV3-30	IGHD6-19	IGHJ4	AB066889	NA	Construction and characterization of antibody libraries: isolation of therapeutic human antibodies and application to functional genomics
Homo sapiens	CDR3-IMGT	1	289..330	AKDEYEILTGYYDY	IGHV3-9	IGHD3-9	IGHJ4	AB066890	NA	Construction and characterization of antibody libraries: isolation of therapeutic human antibodies and application to functional genomics
Homo sapiens	CDR3-IMGT	1	289..342	AKDISHGSGSLAYNALDV	IGHV3-9	IGHD3-10	IGHJ6	AB066891	NA	Construction and characterization of antibody libraries: isolation of therapeutic human antibodies and application to functional genomics
Homo sapiens	CDR3-IMGT	1	295..327	TRDDTSGAFDI	IGHV3-49	IGHD6-6	IGHJ3	AB066892	NA	Construction and characterization of antibody libraries: isolation of therapeutic human antibodies and application to functional genomics
Homo sapiens	CDR3-IMGT	1	289..339	ARVGYYGSGVYYYGMDV	IGHV1-69	IGHD3-10	IGHJ6	AB066893	NA	Construction and characterization of antibody libraries: isolation of therapeutic human antibodies and application to functional genomics
Homo sapiens	CDR3-IMGT	1	289..342	ATDGAGTTDLIYYYAMDV	IGHV3-23	IGHD1-1	IGHJ6	AB066894	NA	Construction and characterization of antibody libraries: isolation of therapeutic human antibodies and application to functional genomics
Homo sapiens	CDR3-IMGT	1	289..324	ASSGYDSENFDY	IGHV3-33	IGHD5-12	IGHJ4	AB066895	NA	Construction and characterization of antibody libraries: isolation of therapeutic human antibodies and application to functional genomics
Homo sapiens	CDR3-IMGT	1	292..336	ARVIWFGELFGWFDP	NA	IGHD3-10	IGHJ5	AB066896	NA	Construction and characterization of antibody libraries: isolation of therapeutic human antibodies and application to functional genomics
Homo sapiens	CDR3-IMGT	1	292..342	ARARDYGDYTFDPEFDY	IGHV4-31	IGHD4-17	IGHJ4	AB066897	NA	Construction and characterization of antibody libraries: isolation of therapeutic human antibodies and application to functional genomics
Homo sapiens	CDR3-IMGT	1	292..342	ARVLTSGPGYSRSWFDP	IGHV4-39	IGHD6-13	IGHJ5	AB066898	NA	Construction and characterization of antibody libraries: isolation of therapeutic human antibodies and application to functional genomics
Homo sapiens	CDR3-IMGT	1	292..333	AREVDQQRGDWFDP	IGHV4-31	IGHD6-6	IGHJ5	AB066900	NA	Construction and characterization of antibody libraries: isolation of therapeutic human antibodies and application to functional genomics
Homo sapiens	CDR3-IMGT	1	292..348	ARGRYWRDVDAALVRDFDY	IGHV4-31	IGHD5-5	IGHJ4	AB066901	NA	Construction and characterization of antibody libraries: isolation of therapeutic human antibodies and application to functional genomics
Homo sapiens	CDR3-IMGT	1	292..333	AREGGSGNYDAFHI	IGHV4-61	IGHD1-26	IGHJ3	AB066902	NA	Construction and characterization of antibody libraries: isolation of therapeutic human antibodies and application to functional genomics
Homo sapiens	CDR3-IMGT	1	286..324	ARQGPVAARQLDY	IGHV4-59	IGHD6-6	IGHJ4	AB066903	NA	Construction and characterization of antibody libraries: isolation of therapeutic human antibodies and application to functional genomics
Homo sapiens	CDR3-IMGT	1	292..333	ARVRSTMGVESFDF	NA	IGHD4-23	IGHJ4	AB066904	NA	Construction and characterization of antibody libraries: isolation of therapeutic human antibodies and application to functional genomics
Homo sapiens	CDR3-IMGT	1	292..321	ARDSRGASAY	IGHV4-39	IGHD3-10	IGHJ4	AB066905	NA	Construction and characterization of antibody libraries: isolation of therapeutic human antibodies and application to functional genomics
Homo sapiens	CDR3-IMGT	1	292..336	ARRGAHYGASYCFDY	IGHV4-39	IGHD6-6	IGHJ4	AB066906	NA	Construction and characterization of antibody libraries: isolation of therapeutic human antibodies and application to functional genomics
Homo sapiens	CDR3-IMGT	1	286..333	ARGPDPLYPYYYSMNV	IGHV4-59	IGHD2-2	IGHJ6	AB066907	NA	Construction and characterization of antibody libraries: isolation of therapeutic human antibodies and application to functional genomics
Homo sapiens	CDR3-IMGT	1	292..351	ARSELIWVGDIFAVADYFQH	IGHV4-39	IGHD3-9	IGHJ1	AB066908	NA	Construction and characterization of antibody libraries: isolation of therapeutic human antibodies and application to functional genomics
Homo sapiens	CDR3-IMGT	1	292..324	ASHSDYTMVPH	IGHV4-39	IGHD5-5	IGHJ5	AB066909	NA	Construction and characterization of antibody libraries: isolation of therapeutic human antibodies and application to functional genomics
Homo sapiens	CDR3-IMGT	1	292..348	ARVVVEPAEEYYYYYGMDV	IGHV4-31	IGHD2-2	IGHJ6	AB066910	NA	Construction and characterization of antibody libraries: isolation of therapeutic human antibodies and application to functional genomics
Homo sapiens	CDR3-IMGT	1	292..339	ATLAGDYGGHIDGVDV	IGHV4-61	IGHD4-23	IGHJ6	AB066911	NA	Construction and characterization of antibody libraries: isolation of therapeutic human antibodies and application to functional genomics
Homo sapiens	CDR3-IMGT	1	286..339	ARDPGNAWVGELSGGMDV	IGHV4-59	IGHD3-10	IGHJ6	AB066912	NA	Construction and characterization of antibody libraries: isolation of therapeutic human antibodies and application to functional genomics
Homo sapiens	CDR3-IMGT	1	286..333	ARAAVAGSVGAEYFRH	IGHV4-59	IGHD6-19	IGHJ1	AB066913	NA	Construction and characterization of antibody libraries: isolation of therapeutic human antibodies and application to functional genomics
Homo sapiens	CDR3-IMGT	1	286..312	ASAYGNIKT	IGHV4-34	IGHD3-16	IGHJ5	AB066914	NA	Construction and characterization of antibody libraries: isolation of therapeutic human antibodies and application to functional genomics
Homo sapiens	CDR3-IMGT	1	286..327	AKVGGKTGIGAFDV	IGHV4-34	IGHD1-1	IGHJ3	AB066915	NA	Construction and characterization of antibody libraries: isolation of therapeutic human antibodies and application to functional genomics
Homo sapiens	CDR3-IMGT	1	286..345	ASEIVVVVAATRLAYNWFDP	IGHV4-34	IGHD2-15	IGHJ5	AB066916	NA	Construction and characterization of antibody libraries: isolation of therapeutic human antibodies and application to functional genomics
Homo sapiens	CDR3-IMGT	1	286..339	ARGRGIGRWFGESLGIGV	IGHV4-34	IGHD3-10	IGHJ6	AB066917	NA	Construction and characterization of antibody libraries: isolation of therapeutic human antibodies and application to functional genomics
Homo sapiens	CDR3-IMGT	1	286..330	ARGLPVTTDGYVFDI	IGHV4-34	IGHD4-4	IGHJ3	AB066918	NA	Construction and characterization of antibody libraries: isolation of therapeutic human antibodies and application to functional genomics
Homo sapiens	CDR3-IMGT	1	286..336	ARGGFGRGVIGDYYFDS	IGHV4-34	IGHD3-10	IGHJ4	AB066919	NA	Construction and characterization of antibody libraries: isolation of therapeutic human antibodies and application to functional genomics
Homo sapiens	CDR3-IMGT	1	286..321	ARESTPDNGMDV	IGHV4-34	IGHD1-14	IGHJ6	AB066920	NA	Construction and characterization of antibody libraries: isolation of therapeutic human antibodies and application to functional genomics
Homo sapiens	CDR3-IMGT	1	286..336	ARGRYYYGSGSAYGMDV	IGHV4-34	IGHD3-10	IGHJ6	AB066921	NA	Construction and characterization of antibody libraries: isolation of therapeutic human antibodies and application to functional genomics
Homo sapiens	CDR3-IMGT	1	286..357	ARAGDENVWGNYRSSAYFYHGLDV	IGHV4-34	IGHD3-16	IGHJ6	AB066922	NA	Construction and characterization of antibody libraries: isolation of therapeutic human antibodies and application to functional genomics
Homo sapiens	CDR3-IMGT	1	286..348	ARAPPGYCSSTSCYRVGWFDP	IGHV4-34	IGHD2-2	IGHJ5	AB066923	NA	Construction and characterization of antibody libraries: isolation of therapeutic human antibodies and application to functional genomics
Homo sapiens	CDR3-IMGT	1	286..327	ARGRAGGYRDAFDI	IGHV4-34	NA	IGHJ3	AB066924	NA	Construction and characterization of antibody libraries: isolation of therapeutic human antibodies and application to functional genomics
Homo sapiens	CDR3-IMGT	1	289..342	ARDEAYSSGWYVGGRLDP	IGHV1-2	IGHD6-19	IGHJ5	AB066925	NA	Construction and characterization of antibody libraries: isolation of therapeutic human antibodies and application to functional genomics
Homo sapiens	CDR3-IMGT	1	289..333	AREPKYYYDSRTIDY	IGHV1-2	IGHD3-22	IGHJ4	AB066926	NA	Construction and characterization of antibody libraries: isolation of therapeutic human antibodies and application to functional genomics
Homo sapiens	CDR3-IMGT	1	289..363	ARGLGPQGLGPLTRYYYFYYYGMDV	IGHV1-46	IGHD6-19	IGHJ6	AB066927	NA	Construction and characterization of antibody libraries: isolation of therapeutic human antibodies and application to functional genomics
Homo sapiens	CDR3-IMGT	1	289..339	AQSHYDILTGYYRPFDY	IGHV1-69	IGHD3-9	IGHJ4	AB066928	NA	Construction and characterization of antibody libraries: isolation of therapeutic human antibodies and application to functional genomics
Homo sapiens	CDR3-IMGT	1	289..336	ARAWGLAGSGWFYFNH	IGHV5-51	IGHD6-19	IGHJ4	AB066929	NA	Construction and characterization of antibody libraries: isolation of therapeutic human antibodies and application to functional genomics
Homo sapiens	CDR3-IMGT	1	289..342	ARVDTNLDLDYYLYGMDV	IGHV1-18	IGHD3-16	IGHJ6	AB066930	NA	Construction and characterization of antibody libraries: isolation of therapeutic human antibodies and application to functional genomics
Homo sapiens	CDR3-IMGT	1	289..348	SRADIVVVLVSSDYYYGMDV	NA	IGHD2-21	IGHJ6	AB066931	NA	Construction and characterization of antibody libraries: isolation of therapeutic human antibodies and application to functional genomics
Homo sapiens	CDR3-IMGT	1	289..324	ARAPVGSSPFDP	IGHV5-51	IGHD6-13	IGHJ5	AB066932	NA	Construction and characterization of antibody libraries: isolation of therapeutic human antibodies and application to functional genomics
Homo sapiens	CDR3-IMGT	1	289..354	AREAIVVMGAEIEGYYYYGMDV	IGHV1-46	IGHD2-15	IGHJ6	AB066933	NA	Construction and characterization of antibody libraries: isolation of therapeutic human antibodies and application to functional genomics
Homo sapiens	CDR3-IMGT	1	289..339	ARGGYTSGFDFYYGMDV	NA	IGHD3-10	IGHJ6	AB066934	NA	Construction and characterization of antibody libraries: isolation of therapeutic human antibodies and application to functional genomics
Homo sapiens	CDR3-IMGT	1	289..330	ARLDGYNHAGQSDY	IGHV5-51	IGHD5-24	IGHJ4	AB066935	NA	Construction and characterization of antibody libraries: isolation of therapeutic human antibodies and application to functional genomics
Homo sapiens	CDR3-IMGT	1	289..345	ARQRLVVPTAIFYYYGLDV	NA	IGHD2-2	IGHJ6	AB066936	NA	Construction and characterization of antibody libraries: isolation of therapeutic human antibodies and application to functional genomics
Homo sapiens	CDR3-IMGT	1	289..333	ARATFGDGLVDAFDI	IGHV1-46	IGHD4-17	IGHJ3	AB066937	NA	Construction and characterization of antibody libraries: isolation of therapeutic human antibodies and application to functional genomics
Homo sapiens	CDR3-IMGT	1	298..333	ARARGFRDAMDV	NA	IGHD3-3	IGHJ3	AB066938	NA	Construction and characterization of antibody libraries: isolation of therapeutic human antibodies and application to functional genomics
Homo sapiens	CDR3-IMGT	1	289..330	ASVMGVSYYYGMDV	NA	IGHD2-15	IGHJ6	AB066939	NA	Construction and characterization of antibody libraries: isolation of therapeutic human antibodies and application to functional genomics
Homo sapiens	CDR3-IMGT	1	289..339	ARALLMVRGVKLGLPAY	IGHV1-46	IGHD3-10	IGHJ4	AB066940	NA	Construction and characterization of antibody libraries: isolation of therapeutic human antibodies and application to functional genomics
Homo sapiens	CDR3-IMGT	1	289..351	ARAIYDILTGYPFYYYYGMDV	IGHV1-46	IGHD3-9	IGHJ6	AB066941	NA	Construction and characterization of antibody libraries: isolation of therapeutic human antibodies and application to functional genomics
Homo sapiens	CDR3-IMGT	1	289..354	ARVVRSYYYDSSGNNYYYGMDV	IGHV1-69	IGHD3-22	IGHJ6	AB066942	NA	Construction and characterization of antibody libraries: isolation of therapeutic human antibodies and application to functional genomics
Homo sapiens	CDR3-IMGT	1	292..348	VYYCVRNRYYHSSDTRMDV	IGHV6-1	NA	IGHJ6	AB066943	NA	Construction and characterization of antibody libraries: isolation of therapeutic human antibodies and application to functional genomics
Homo sapiens	CDR3-IMGT	1	289..324	ARGDIAAATTDY	NA	IGHD6-25	IGHJ4	AB066944	NA	Construction and characterization of antibody libraries: isolation of therapeutic human antibodies and application to functional genomics
Homo sapiens	CDR3-IMGT	1	298..357	ARGVDFLRDVYNPGYNYFDP	IGHV6-1	IGHD5-24	IGHJ5	AB066945	NA	Construction and characterization of antibody libraries: isolation of therapeutic human antibodies and application to functional genomics
Homo sapiens	CDR3-IMGT	1	307..354	ARDDYGDDDYYYGMDV	IGHV1-69	IGHD4-17	IGHJ6	AB066946	NA	Construction and characterization of antibody libraries: isolation of therapeutic human antibodies and application to functional genomics
Homo sapiens	CDR3-IMGT	1	292..360	AARSCRGGNCYSRVPEGGLGFDP	IGHV4-31	IGHD2-15	IGHJ5	AB066947	NA	Construction and characterization of antibody libraries: isolation of therapeutic human antibodies and application to functional genomics
Homo sapiens	CDR3-IMGT	1	289..324	ARGKGEFEGMDV	IGHV1-69	IGHD3-16	IGHJ6	AB066948	NA	Construction and characterization of antibody libraries: isolation of therapeutic human antibodies and application to functional genomics
Homo sapiens	CDR3-IMGT	1	289..345	ARGHIVVVTAGDYYYGMDV	NA	IGHD2-21	IGHJ6	AB066949	NA	Construction and characterization of antibody libraries: isolation of therapeutic human antibodies and application to functional genomics
Homo sapiens	CDR3-IMGT	1	289..342	AKESTSGTKYWYYNGMDV	IGHV1-2	IGHD1-1	IGHJ6	AB066950	NA	Construction and characterization of antibody libraries: isolation of therapeutic human antibodies and application to functional genomics
Homo sapiens	CDR3-IMGT	1	298..351	VREESMVRGIILDWYFDP	IGHV6-1	IGHD3-10	IGHJ2	AB066951	NA	Construction and characterization of antibody libraries: isolation of therapeutic human antibodies and application to functional genomics
Homo sapiens	CDR3-IMGT	1	298..351	ARDLWGSSYPVSYWFLHL	IGHV6-1	IGHD2-15	IGHJ2	AB066952	NA	Construction and characterization of antibody libraries: isolation of therapeutic human antibodies and application to functional genomics
Homo sapiens	CDR3-IMGT	1	289..348	AREPPGYCSSARCSPYGMDV	IGHV1-69	IGHD2-2	IGHJ6	AB066953	NA	Construction and characterization of antibody libraries: isolation of therapeutic human antibodies and application to functional genomics
Homo sapiens	CDR3-IMGT	1	292..339	AREDCTNAICPGRFDS	IGHV4-31	IGHD2-8	IGHJ4	AB066954	NA	Construction and characterization of antibody libraries: isolation of therapeutic human antibodies and application to functional genomics
Homo sapiens	CDR3-IMGT	1	289..336	ARVSDYDDTSGFHFQH	NA	IGHD3-22	IGHJ1	AB066955	NA	Construction and characterization of antibody libraries: isolation of therapeutic human antibodies and application to functional genomics
Homo sapiens	CDR3-IMGT	1	289..336	ARGGRGQWLVLSLFDY	NA	IGHD6-19	IGHJ4	AB066956	NA	Construction and characterization of antibody libraries: isolation of therapeutic human antibodies and application to functional genomics
Homo sapiens	CDR3-IMGT	1	289..351	AREFSHYDSSGFYYGSDAFDI	NA	IGHD3-22	IGHJ3	AB066957	NA	Construction and characterization of antibody libraries: isolation of therapeutic human antibodies and application to functional genomics
Homo sapiens	CDR3-IMGT	1	289..321	ARARGQNGMDV	NA	IGHD3-3	IGHJ6	AB066958	NA	Construction and characterization of antibody libraries: isolation of therapeutic human antibodies and application to functional genomics
Homo sapiens	CDR3-IMGT	1	289..342	TRSGYSSSWDPLVYYLDY	NA	IGHD6-13	IGHJ4	AB066959	NA	Construction and characterization of antibody libraries: isolation of therapeutic human antibodies and application to functional genomics
Homo sapiens	CDR3-IMGT	1	289..342	ARGKDTFWSGQYNYDMDV	NA	IGHD3-3	IGHJ6	AB066960	NA	Construction and characterization of antibody libraries: isolation of therapeutic human antibodies and application to functional genomics
Homo sapiens	CDR3-IMGT	1	289..354	ARDLATLPSIAEGTTALYGMDV	NA	IGHD6-25	IGHJ6	AB066961	NA	Construction and characterization of antibody libraries: isolation of therapeutic human antibodies and application to functional genomics
Homo sapiens	CDR3-IMGT	1	289..324	ARGKDDFWNMDV	NA	IGHD3-3	IGHJ6	AB066962	NA	Construction and characterization of antibody libraries: isolation of therapeutic human antibodies and application to functional genomics
Homo sapiens	CDR3-IMGT	1	289..342	ARGKDDSWSDGKNVVMDV	NA	IGHD3-3	IGHJ6	AB066963	NA	Construction and characterization of antibody libraries: isolation of therapeutic human antibodies and application to functional genomics
Homo sapiens	CDR3-IMGT	1	289..354	ARGQQLLWFGELSPVRFTWFDP	NA	IGHD3-10	IGHJ5	AB066965	NA	Construction and characterization of antibody libraries: isolation of therapeutic human antibodies and application to functional genomics
Homo sapiens	CDR3-IMGT	1	289..342	ARTQKYSSSWYYYYGMDV	NA	IGHD6-13	IGHJ6	AB066966	NA	Construction and characterization of antibody libraries: isolation of therapeutic human antibodies and application to functional genomics
Homo sapiens	CDR3-IMGT	1	289..360	ARDPGEIPPATRDGDYYYYNYVDV	NA	IGHD2-21	IGHJ6	AB066968	NA	Construction and characterization of antibody libraries: isolation of therapeutic human antibodies and application to functional genomics
Homo sapiens	CDR3-IMGT	1	295..354	TRAWRGNYCSGGSCYLYFQH	IGHV3-49	IGHD2-15	IGHJ1	AB066969	NA	Construction and characterization of antibody libraries: isolation of therapeutic human antibodies and application to functional genomics
Homo sapiens	CDR3-IMGT	1	289..327	ARGTVADHYYFDY	IGHV1-2	IGHD6-19	IGHJ4	AB066970	NA	Construction and characterization of antibody libraries: isolation of therapeutic human antibodies and application to functional genomics
Homo sapiens	CDR3-IMGT	1	289..330	ARQSYPLNTGDFDY	IGHV5-51	IGHD7-27	IGHJ4	AB066971	NA	Construction and characterization of antibody libraries: isolation of therapeutic human antibodies and application to functional genomics
Homo sapiens	CDR3-IMGT	1	289..345	ARERKVVVRGNKGYYGMDV	IGHV3-21	IGHD3-22	IGHJ6	AB066972	NA	Construction and characterization of antibody libraries: isolation of therapeutic human antibodies and application to functional genomics
Homo sapiens	CDR3-IMGT	1	289..327	AKFYGSGSYYLWY	IGHV3-23	IGHD3-10	IGHJ4	AB066973	NA	Construction and characterization of antibody libraries: isolation of therapeutic human antibodies and application to functional genomics
Homo sapiens	CDR3-IMGT	1	286..324	ARKTYSSGWYNDY	IGHV3-21	IGHD6-19	IGHJ4	AB066974	NA	Construction and characterization of antibody libraries: isolation of therapeutic human antibodies and application to functional genomics
Homo sapiens	CDR3-IMGT	1	286..330	ARVGLGIRGERHFDL	IGHV3-13	IGHD6-19	IGHJ2	AB066975	NA	Construction and characterization of antibody libraries: isolation of therapeutic human antibodies and application to functional genomics
Homo sapiens	CDR3-IMGT	1	289..336	AKAGDGSSWQGNAFDI	IGHV3-21	IGHD6-13	IGHJ3	AB066976	NA	Construction and characterization of antibody libraries: isolation of therapeutic human antibodies and application to functional genomics
Homo sapiens	CDR3-IMGT	1	289..342	ARAASSWGSYRYDHYMDV	IGHV3-23	IGHD3-16	IGHJ6	AB066977	NA	Construction and characterization of antibody libraries: isolation of therapeutic human antibodies and application to functional genomics
Homo sapiens	CDR3-IMGT	1	295..324	TLGATPFGDY	IGHV3-73	IGHD5-12	IGHJ4	AB066978	NA	Construction and characterization of antibody libraries: isolation of therapeutic human antibodies and application to functional genomics
Homo sapiens	CDR3-IMGT	1	289..318	ARDIAAAGNY	IGHV3-21	IGHD6-13	IGHJ4	AB066979	NA	Construction and characterization of antibody libraries: isolation of therapeutic human antibodies and application to functional genomics
Homo sapiens	CDR3-IMGT	1	289..333	AKGIAPYYYYYGMDV	IGHV3-9	IGHD4-23	IGHJ6	AB066980	NA	Construction and characterization of antibody libraries: isolation of therapeutic human antibodies and application to functional genomics
Homo sapiens	CDR3-IMGT	1	289..315	ARNVYAFDI	IGHV1-2	IGHD2-8	IGHJ3	AB066981	NA	Construction and characterization of antibody libraries: isolation of therapeutic human antibodies and application to functional genomics
Homo sapiens	CDR3-IMGT	1	289..302	ARVT	IGHV3-11	NA	IGHJ4	AB066982	NA	Construction and characterization of antibody libraries: isolation of therapeutic human antibodies and application to functional genomics
Homo sapiens	CDR3-IMGT	1	289..336	AKDIGGHYYGSGSSVN	IGHV3-9	IGHD3-10	IGHJ4	AB066983	NA	Construction and characterization of antibody libraries: isolation of therapeutic human antibodies and application to functional genomics
Homo sapiens	CDR3-IMGT	1	295..339	TTELGYYYVFHAFDI	IGHV3-15	IGHD3-10	IGHJ3	AB066984	NA	Construction and characterization of antibody libraries: isolation of therapeutic human antibodies and application to functional genomics
Homo sapiens	CDR3-IMGT	1	289..339	ARGDCTNGVCYPGGLDV	IGHV1-46	IGHD2-8	IGHJ6	AB066986	NA	Construction and characterization of antibody libraries: isolation of therapeutic human antibodies and application to functional genomics
Homo sapiens	CDR3-IMGT	1	289..324	ARDYWPGWYFDL	IGHV3-7	IGHD2-8	IGHJ2	AB066987	NA	Construction and characterization of antibody libraries: isolation of therapeutic human antibodies and application to functional genomics
Homo sapiens	CDR3-IMGT	1	289..351	AREWSEEQQVTRYYYYYGMDV	NA	IGHD6-13	IGHJ6	AB066988	NA	Construction and characterization of antibody libraries: isolation of therapeutic human antibodies and application to functional genomics
Homo sapiens	CDR3-IMGT	1	289..342	GKSSPYDSGRKYYYGMDL	IGHV1-18	IGHD3-10	IGHJ6	AB066989	NA	Construction and characterization of antibody libraries: isolation of therapeutic human antibodies and application to functional genomics
Homo sapiens	CDR3-IMGT	1	289..339	VRADYYGSGTYWRELDY	NA	IGHD3-10	IGHJ4	AB066990	NA	Construction and characterization of antibody libraries: isolation of therapeutic human antibodies and application to functional genomics
Homo sapiens	CDR3-IMGT	1	289..333	ATDGPAEERTLRFDY	IGHV1-2	IGHD5-18	IGHJ4	AB066991	NA	Construction and characterization of antibody libraries: isolation of therapeutic human antibodies and application to functional genomics
Homo sapiens	CDR3-IMGT	1	289..348	ASPNSHGSGVRGHYNYGMDV	IGHV3-21	IGHD3-10	IGHJ6	AB066992	NA	Construction and characterization of antibody libraries: isolation of therapeutic human antibodies and application to functional genomics
Homo sapiens	CDR3-IMGT	1	289..333	GRLIWPSVDKGPCDY	NA	IGHD6-6	IGHJ4	AB066996	NA	Construction and characterization of antibody libraries: isolation of therapeutic human antibodies and application to functional genomics
Homo sapiens	CDR3-IMGT	1	289..330	VRDIFYGLERPFDS	IGHV3-48	IGHD2-8	IGHJ4	AB066997	NA	Construction and characterization of antibody libraries: isolation of therapeutic human antibodies and application to functional genomics
Homo sapiens	CDR3-IMGT	1	289..330	ARERIGARSDTLDV	NA	IGHD6-6	IGHJ3	AB066998	NA	Construction and characterization of antibody libraries: isolation of therapeutic human antibodies and application to functional genomics
Homo sapiens	CDR3-IMGT	1	289..318	ARDRGSMSDY	IGHV1-18	IGHD3-10	IGHJ4	AB066999	NA	Construction and characterization of antibody libraries: isolation of therapeutic human antibodies and application to functional genomics
Homo sapiens	CDR3-IMGT	1	286..327	ARDRGSGWNDAFDI	IGHV3-53	IGHD6-19	IGHJ3	AB067000	NA	Construction and characterization of antibody libraries: isolation of therapeutic human antibodies and application to functional genomics
Homo sapiens	CDR3-IMGT	1	289..351	ARDGPGGVTAPGKYFYYYMDV	IGHV3-43	IGHD3-16	IGHJ6	AB067001	NA	Construction and characterization of antibody libraries: isolation of therapeutic human antibodies and application to functional genomics
Homo sapiens	CDR3-IMGT	1	289..339	AREDPYGDFSHYFGMDV	IGHV3-48	IGHD4-23	IGHJ6	AB067002	NA	Construction and characterization of antibody libraries: isolation of therapeutic human antibodies and application to functional genomics
Homo sapiens	CDR3-IMGT	1	289..336	ARARLAEGSGSYPQDY	IGHV3-30	NA	IGHJ4	AB067003	NA	Construction and characterization of antibody libraries: isolation of therapeutic human antibodies and application to functional genomics
Homo sapiens	CDR3-IMGT	1	289..342	ACFQSTMVRGVIISWFDP	IGHV1-2	IGHD3-10	IGHJ5	AB067004	NA	Construction and characterization of antibody libraries: isolation of therapeutic human antibodies and application to functional genomics
Homo sapiens	CDR3-IMGT	1	289..330	ASDGSGWGGNGMDV	IGHV3-33	IGHD3-3	IGHJ3	AB067005	NA	Construction and characterization of antibody libraries: isolation of therapeutic human antibodies and application to functional genomics
Homo sapiens	CDR3-IMGT	1	289..333	AKAPSVDYYYYGMDV	IGHV3-9	IGHD6-6	IGHJ6	AB067006	NA	Construction and characterization of antibody libraries: isolation of therapeutic human antibodies and application to functional genomics
Homo sapiens	CDR3-IMGT	1	289..312	TMGEGAEL	IGHV3-33	IGHD6-25	IGHJ1	AB067007	NA	Construction and characterization of antibody libraries: isolation of therapeutic human antibodies and application to functional genomics
Homo sapiens	CDR3-IMGT	1	286..315	GRRDEWLIDT	NA	IGHD3-22	IGHJ5	AB067008	NA	Construction and characterization of antibody libraries: isolation of therapeutic human antibodies and application to functional genomics
Homo sapiens	CDR3-IMGT	1	289..312	ARVAVEDV	IGHV1-2	IGHD1-26	IGHJ6	AB067009	NA	Construction and characterization of antibody libraries: isolation of therapeutic human antibodies and application to functional genomics
Homo sapiens	CDR3-IMGT	1	289..333	VKGHWQYQLLSGFDY	IGHV3-9	IGHD2-2	IGHJ4	AB067010	NA	Construction and characterization of antibody libraries: isolation of therapeutic human antibodies and application to functional genomics
Homo sapiens	CDR3-IMGT	1	295..339	TREKHYDILTDPFDY	IGHV3-49	IGHD3-9	IGHJ4	AB067011	NA	Construction and characterization of antibody libraries: isolation of therapeutic human antibodies and application to functional genomics
Homo sapiens	CDR3-IMGT	1	289..327	ALLYGDHPGYFDY	NA	IGHD4-17	IGHJ4	AB067012	NA	Construction and characterization of antibody libraries: isolation of therapeutic human antibodies and application to functional genomics
Homo sapiens	CDR3-IMGT	1	289..342	ARLKGVGYRGYDGDAFDI	NA	IGHD5-12	IGHJ3	AB067013	NA	Construction and characterization of antibody libraries: isolation of therapeutic human antibodies and application to functional genomics
Homo sapiens	CDR3-IMGT	1	289..336	ARTDFTSPHYYYYMDV	IGHV3-21	IGHD3-3	IGHJ6	AB067014	NA	Construction and characterization of antibody libraries: isolation of therapeutic human antibodies and application to functional genomics
Homo sapiens	CDR3-IMGT	1	289..330	ARGSGPEVPDAFDI	IGHV5-51	IGHD6-13	IGHJ3	AB067015	NA	Construction and characterization of antibody libraries: isolation of therapeutic human antibodies and application to functional genomics
Homo sapiens	CDR3-IMGT	1	289..327	AKDISGGGYGMDV	IGHV3-9	IGHD2-15	IGHJ6	AB067016	NA	Construction and characterization of antibody libraries: isolation of therapeutic human antibodies and application to functional genomics
Homo sapiens	CDR3-IMGT	1	289..333	SRVDYRNADRYYFDY	IGHV3-9	IGHD4-4	IGHJ4	AB067017	NA	Construction and characterization of antibody libraries: isolation of therapeutic human antibodies and application to functional genomics
Homo sapiens	CDR3-IMGT	1	289..336	ARSAFAPRSYYYYMDV	IGHV1-69	IGHD6-6	IGHJ6	AB067018	NA	Construction and characterization of antibody libraries: isolation of therapeutic human antibodies and application to functional genomics
Homo sapiens	CDR3-IMGT	1	289..330	ARGVENHLLYWFDP	IGHV1-69	IGHD2-2	IGHJ5	AB067019	NA	Construction and characterization of antibody libraries: isolation of therapeutic human antibodies and application to functional genomics
Homo sapiens	CDR3-IMGT	1	289..327	ARGLGTTSLCFDY	NA	IGHD1-1	IGHJ4	AB067020	NA	Construction and characterization of antibody libraries: isolation of therapeutic human antibodies and application to functional genomics
Homo sapiens	CDR3-IMGT	1	289..336	ARQGFCSEDTCYAFDT	IGHV5-51	IGHD2-15	IGHJ3	AB067021	NA	Construction and characterization of antibody libraries: isolation of therapeutic human antibodies and application to functional genomics
Homo sapiens	CDR3-IMGT	1	289..348	ATRVSVEVFDPTPYDYGMDV	IGHV1-69	IGHD3-22	IGHJ6	AB067022	NA	Construction and characterization of antibody libraries: isolation of therapeutic human antibodies and application to functional genomics
Homo sapiens	CDR3-IMGT	1	289..333	ARDRRGYTYGYGMDV	IGHV3-30	IGHD5-5	IGHJ6	AB067023	NA	Construction and characterization of antibody libraries: isolation of therapeutic human antibodies and application to functional genomics
Homo sapiens	CDR3-IMGT	1	295..318	AREDYAVI	IGHV3-74	IGHD3-16	IGHJ3	AB067024	NA	Construction and characterization of antibody libraries: isolation of therapeutic human antibodies and application to functional genomics
Homo sapiens	CDR3-IMGT	1	295..330	TTVQILPDAFDM	IGHV3-15	IGHD1-26	IGHJ3	AB067025	NA	Construction and characterization of antibody libraries: isolation of therapeutic human antibodies and application to functional genomics
Homo sapiens	CDR3-IMGT	1	289..336	ARDKSSGWYKERPLGY	IGHV1-18	IGHD6-19	IGHJ4	AB067026	NA	Construction and characterization of antibody libraries: isolation of therapeutic human antibodies and application to functional genomics
Homo sapiens	CDR3-IMGT	1	289..324	AREGGYYYYMDV	IGHV3-7	IGHD3-16	IGHJ6	AB067027	NA	Construction and characterization of antibody libraries: isolation of therapeutic human antibodies and application to functional genomics
Homo sapiens	CDR3-IMGT	1	289..333	AKDLLPPPGGDAFDI	IGHV3-9	IGHD2-15	IGHJ3	AB067028	NA	Construction and characterization of antibody libraries: isolation of therapeutic human antibodies and application to functional genomics
Homo sapiens	CDR3-IMGT	1	289..327	ARGGNWGYYGMDV	IGHV1-8	IGHD7-27	IGHJ6	AB067030	NA	Construction and characterization of antibody libraries: isolation of therapeutic human antibodies and application to functional genomics
Homo sapiens	CDR3-IMGT	1	289..330	ARCGDPDYYYFMDI	IGHV5-51	IGHD3-10	IGHJ6	AB067031	NA	Construction and characterization of antibody libraries: isolation of therapeutic human antibodies and application to functional genomics
Homo sapiens	CDR3-IMGT	1	289..342	ARDLELTTVVTEDYGMDV	IGHV3-33	IGHD4-23	IGHJ6	AB067032	NA	Construction and characterization of antibody libraries: isolation of therapeutic human antibodies and application to functional genomics
Homo sapiens	CDR3-IMGT	1	289..324	ARDSSGYSPFDY	IGHV3-21	IGHD3-22	IGHJ4	AB067033	NA	Construction and characterization of antibody libraries: isolation of therapeutic human antibodies and application to functional genomics
Homo sapiens	CDR3-IMGT	1	286..321	ARELGGHGAFDI	IGHV4-34	IGHD7-27	IGHJ3	AB067034	NA	Construction and characterization of antibody libraries: isolation of therapeutic human antibodies and application to functional genomics
Homo sapiens	CDR3-IMGT	1	286..324	ARGPDGSGSGGAG	IGHV4-34	IGHD3-10	IGHJ4	AB067035	NA	Construction and characterization of antibody libraries: isolation of therapeutic human antibodies and application to functional genomics
Homo sapiens	CDR3-IMGT	1	286..321	ARGPSGSYNRDY	IGHV4-34	IGHD1-26	IGHJ4	AB067036	NA	Construction and characterization of antibody libraries: isolation of therapeutic human antibodies and application to functional genomics
Homo sapiens	CDR3-IMGT	1	286..318	ARGVNGDYFDY	IGHV4-34	IGHD4-17	IGHJ4	AB067037	NA	Construction and characterization of antibody libraries: isolation of therapeutic human antibodies and application to functional genomics
Homo sapiens	CDR3-IMGT	1	286..321	ARGRKYSSSFDY	IGHV4-34	IGHD6-13	IGHJ4	AB067038	NA	Construction and characterization of antibody libraries: isolation of therapeutic human antibodies and application to functional genomics
Homo sapiens	CDR3-IMGT	1	286..333	ARGWSGSSSWYNWFDP	IGHV4-34	IGHD6-13	IGHJ5	AB067039	NA	Construction and characterization of antibody libraries: isolation of therapeutic human antibodies and application to functional genomics
Homo sapiens	CDR3-IMGT	1	286..324	ARDLSGGWYAFDI	IGHV4-34	IGHD6-19	IGHJ3	AB067040	NA	Construction and characterization of antibody libraries: isolation of therapeutic human antibodies and application to functional genomics
Homo sapiens	CDR3-IMGT	1	286..327	AVGPGGGGYDYFDY	IGHV4-34	IGHD2-21	IGHJ4	AB067041	NA	Construction and characterization of antibody libraries: isolation of therapeutic human antibodies and application to functional genomics
Homo sapiens	CDR3-IMGT	1	286..309	ARGRMGDY	IGHV4-34	IGHD5-24	IGHJ4	AB067042	NA	Construction and characterization of antibody libraries: isolation of therapeutic human antibodies and application to functional genomics
Homo sapiens	CDR3-IMGT	1	286..309	GRGRIPDV	IGHV4-34	IGHD2-21	IGHJ6	AB067043	NA	Construction and characterization of antibody libraries: isolation of therapeutic human antibodies and application to functional genomics
Homo sapiens	CDR3-IMGT	1	286..309	ARGRMGDN	IGHV4-34	IGHD1-14	NA	AB067044	NA	Construction and characterization of antibody libraries: isolation of therapeutic human antibodies and application to functional genomics
Homo sapiens	CDR3-IMGT	1	286..309	GRGRLADY	IGHV4-34	IGHD6-19	IGHJ5	AB067047	NA	Construction and characterization of antibody libraries: isolation of therapeutic human antibodies and application to functional genomics
Homo sapiens	CDR3-IMGT	1	286..309	GRGNIPDY	IGHV4-34	IGHD2-21	IGHJ5	AB067048	NA	Construction and characterization of antibody libraries: isolation of therapeutic human antibodies and application to functional genomics
Homo sapiens	CDR3-IMGT	1	286..345	ARFLVFGVVDVLDQYAGLDV	IGHV4-34	NA	IGHJ6	AB067052	NA	Construction and characterization of antibody libraries: isolation of therapeutic human antibodies and application to functional genomics
Homo sapiens	CDR3-IMGT	1	286..318	ARRPPLLPFDY	IGHV4-34	IGHD2-2	IGHJ4	AB067053	NA	Construction and characterization of antibody libraries: isolation of therapeutic human antibodies and application to functional genomics
Homo sapiens	CDR3-IMGT	1	298..336	ATGITAIGRWFDP	IGHV4-34	IGHD1-7	IGHJ5	AB067054	NA	Construction and characterization of antibody libraries: isolation of therapeutic human antibodies and application to functional genomics
Homo sapiens	CDR3-IMGT	1	286..351	ARGRGGGYCTNGVCSPKAYFDY	IGHV4-34	IGHD2-8	IGHJ4	AB067055	NA	Construction and characterization of antibody libraries: isolation of therapeutic human antibodies and application to functional genomics
Homo sapiens	CDR3-IMGT	1	286..342	ARQSSSNTGYYYYYYYMDV	IGHV4-34	IGHD2-2	IGHJ6	AB067056	NA	Construction and characterization of antibody libraries: isolation of therapeutic human antibodies and application to functional genomics
Homo sapiens	CDR3-IMGT	1	286..324	ARGRLARTAYFDY	IGHV4-34	IGHD1-14	IGHJ4	AB067057	NA	Construction and characterization of antibody libraries: isolation of therapeutic human antibodies and application to functional genomics
Homo sapiens	CDR3-IMGT	1	286..354	ARARPALPQYYYGSGSRGDAFDI	IGHV4-34	IGHD3-10	IGHJ3	AB067058	NA	Construction and characterization of antibody libraries: isolation of therapeutic human antibodies and application to functional genomics
Homo sapiens	CDR3-IMGT	1	295..330	AGLFGGTTTYDY	IGHV4-34	IGHD4-23	IGHJ4	AB067059	NA	Construction and characterization of antibody libraries: isolation of therapeutic human antibodies and application to functional genomics
Homo sapiens	CDR3-IMGT	1	286..324	ARDLWDPDYYMDV	IGHV4-34	IGHD2-8	IGHJ6	AB067060	NA	Construction and characterization of antibody libraries: isolation of therapeutic human antibodies and application to functional genomics
Homo sapiens	CDR3-IMGT	1	286..354	ARGDLWRYGSGTSRQRYNSGMDI	IGHV4-34	IGHD3-10	IGHJ6	AB067062	NA	Construction and characterization of antibody libraries: isolation of therapeutic human antibodies and application to functional genomics
Homo sapiens	CDR3-IMGT	1	286..327	ARERSGGLPGRLDF	IGHV4-34	IGHD2-15	IGHJ4	AB067063	NA	Construction and characterization of antibody libraries: isolation of therapeutic human antibodies and application to functional genomics
Homo sapiens	CDR3-IMGT	1	286..342	VRVPYNWNWHPSLPYYMDV	IGHV4-34	IGHD1-7	IGHJ6	AB067064	NA	Construction and characterization of antibody libraries: isolation of therapeutic human antibodies and application to functional genomics
Homo sapiens	CDR3-IMGT	1	286..342	ARDNGSGGYPPYYYNGIDV	IGHV4-34	IGHD3-16	IGHJ6	AB067065	NA	Construction and characterization of antibody libraries: isolation of therapeutic human antibodies and application to functional genomics
Homo sapiens	CDR3-IMGT	1	286..336	ARGRGYYYDSSGYYFDY	IGHV4-34	IGHD3-22	IGHJ4	AB067067	NA	Construction and characterization of antibody libraries: isolation of therapeutic human antibodies and application to functional genomics
Homo sapiens	CDR3-IMGT	1	286..336	ARGISYYYGSGSWYFDY	IGHV4-34	IGHD3-10	IGHJ4	AB067068	NA	Construction and characterization of antibody libraries: isolation of therapeutic human antibodies and application to functional genomics
Homo sapiens	CDR3-IMGT	1	289..327	AKYSYSSSNWFDP	IGHV3-9	IGHD6-13	IGHJ5	AB067069	NA	Construction and characterization of antibody libraries: isolation of therapeutic human antibodies and application to functional genomics
Homo sapiens	CDR3-IMGT	1	289..333	ARHGLVAATNDAFDI	IGHV5-51	IGHD2-15	IGHJ3	AB067070	NA	Construction and characterization of antibody libraries: isolation of therapeutic human antibodies and application to functional genomics
Homo sapiens	CDR3-IMGT	1	289..327	AKDVGIWFGDLDV	IGHV3-30	IGHD3-10	IGHJ6	AB067071	NA	Construction and characterization of antibody libraries: isolation of therapeutic human antibodies and application to functional genomics
Homo sapiens	CDR3-IMGT	1	289..324	ARDLKLVYYFDY	IGHV1-2	IGHD2-8	IGHJ4	AB067072	NA	Construction and characterization of antibody libraries: isolation of therapeutic human antibodies and application to functional genomics
Homo sapiens	CDR3-IMGT	1	289..321	ARHPHDYGMDV	NA	IGHD1-14	IGHJ6	AB067073	NA	Construction and characterization of antibody libraries: isolation of therapeutic human antibodies and application to functional genomics
Homo sapiens	CDR3-IMGT	1	289..327	VRSQDTVTDPLES	IGHV5-51	IGHD5-24	IGHJ4	AB067074	NA	Construction and characterization of antibody libraries: isolation of therapeutic human antibodies and application to functional genomics
Homo sapiens	CDR3-IMGT	1	289..333	AKERGYTPGFHGLDV	IGHV3-23	IGHD5-5	IGHJ3	AB067075	NA	Construction and characterization of antibody libraries: isolation of therapeutic human antibodies and application to functional genomics
Homo sapiens	CDR3-IMGT	1	289..339	ARGGQGSRYYYYYGMDV	IGHV3-48	IGHD5-12	IGHJ6	AB067076	NA	Construction and characterization of antibody libraries: isolation of therapeutic human antibodies and application to functional genomics
Homo sapiens	CDR3-IMGT	1	289..330	AKEYGMTKEGWFDP	IGHV3-23	IGHD4-23	IGHJ5	AB067077	NA	Construction and characterization of antibody libraries: isolation of therapeutic human antibodies and application to functional genomics
Homo sapiens	CDR3-IMGT	1	289..354	AADSGLLLWFGESPYYYYGMDV	IGHV1-58	IGHD3-10	IGHJ6	AB067078	NA	Construction and characterization of antibody libraries: isolation of therapeutic human antibodies and application to functional genomics
Homo sapiens	CDR3-IMGT	1	289..321	AKETWFWYFDL	IGHV3-23	IGHD7-27	IGHJ2	AB067079	NA	Construction and characterization of antibody libraries: isolation of therapeutic human antibodies and application to functional genomics
Homo sapiens	CDR3-IMGT	1	295..363	TRAVLWFGELLYREEPTLGYFDY	IGHV3-49	IGHD3-10	IGHJ4	AB067080	NA	Construction and characterization of antibody libraries: isolation of therapeutic human antibodies and application to functional genomics
Homo sapiens	CDR3-IMGT	1	289..342	AKDPRIRLWLGDPYYFDY	IGHV3-23	IGHD5-5	IGHJ4	AB067081	NA	Construction and characterization of antibody libraries: isolation of therapeutic human antibodies and application to functional genomics
Homo sapiens	CDR3-IMGT	1	289..357	VREARTGAFEDTAMVTFGMLPDY	IGHV3-74	IGHD5-5	IGHJ4	AB067082	NA	Construction and characterization of antibody libraries: isolation of therapeutic human antibodies and application to functional genomics
Homo sapiens	CDR3-IMGT	1	289..330	AKDSAVVVFDGFDI	IGHV3-9	IGHD2-15	IGHJ3	AB067083	NA	Construction and characterization of antibody libraries: isolation of therapeutic human antibodies and application to functional genomics
Homo sapiens	CDR3-IMGT	1	286..327	ARSGDSSGDNWFDP	IGHV4-34	IGHD6-19	IGHJ5	AB067084	NA	Construction and characterization of antibody libraries: isolation of therapeutic human antibodies and application to functional genomics
Homo sapiens	CDR3-IMGT	1	298..354	ARGFIRAITNEPYFNLIDV	IGHV4-34	IGHD1-20	IGHJ6	AB067087	NA	Construction and characterization of antibody libraries: isolation of therapeutic human antibodies and application to functional genomics
Homo sapiens	CDR3-IMGT	1	286..324	ARPIREWSRSFGY	IGHV4-34	IGHD2-15	IGHJ4	AB067088	NA	Construction and characterization of antibody libraries: isolation of therapeutic human antibodies and application to functional genomics
Homo sapiens	CDR3-IMGT	1	286..315	ARVGQRGLVY	IGHV4-34	IGHD6-25	IGHJ4	AB067089	NA	Construction and characterization of antibody libraries: isolation of therapeutic human antibodies and application to functional genomics
Homo sapiens	CDR3-IMGT	1	286..363	ARIRVRGYSSGWYSVGAGENYYGMDV	IGHV4-34	IGHD6-19	IGHJ6	AB067090	NA	Construction and characterization of antibody libraries: isolation of therapeutic human antibodies and application to functional genomics
Homo sapiens	CDR3-IMGT	1	286..348	AKNKRTSYYYGSGSYVGGMDV	IGHV4-34	IGHD3-10	IGHJ6	AB067091	NA	Construction and characterization of antibody libraries: isolation of therapeutic human antibodies and application to functional genomics
Homo sapiens	CDR3-IMGT	1	286..345	ARGGHGSSWHWSSRYYGMDV	IGHV4-34	IGHD6-13	IGHJ6	AB067092	NA	Construction and characterization of antibody libraries: isolation of therapeutic human antibodies and application to functional genomics
Homo sapiens	CDR3-IMGT	1	286..321	ARYTYGSYYFDH	IGHV4-34	IGHD5-5	IGHJ4	AB067093	NA	Construction and characterization of antibody libraries: isolation of therapeutic human antibodies and application to functional genomics
Homo sapiens	CDR3-IMGT	1	289..339	ARGRGGGYEVCVLCMDV	IGHV3-33	IGHD2-15	IGHJ6	AB067094	NA	Construction and characterization of antibody libraries: isolation of therapeutic human antibodies and application to functional genomics
Homo sapiens	CDR3-IMGT	1	289..330	AKDRGDTAFYGMDV	IGHV3-23	IGHD5-5	IGHJ6	AB067095	NA	Construction and characterization of antibody libraries: isolation of therapeutic human antibodies and application to functional genomics
Homo sapiens	CDR3-IMGT	1	289..321	ARDRGNNGMDV	IGHV3-33	IGHD3-10	IGHJ6	AB067096	NA	Construction and characterization of antibody libraries: isolation of therapeutic human antibodies and application to functional genomics
Homo sapiens	CDR3-IMGT	1	289..312	ALGGNFNY	IGHV3-30	IGHD4-23	IGHJ4	AB067097	NA	Construction and characterization of antibody libraries: isolation of therapeutic human antibodies and application to functional genomics
Homo sapiens	CDR3-IMGT	1	289..321	ARVGLVTDFDY	IGHV1-8	IGHD5-5	IGHJ4	AB067098	NA	Construction and characterization of antibody libraries: isolation of therapeutic human antibodies and application to functional genomics
Homo sapiens	CDR3-IMGT	1	289..342	ARQEGAIAAAGTIWYFDL	IGHV3-7	IGHD6-13	IGHJ2	AB067099	NA	Construction and characterization of antibody libraries: isolation of therapeutic human antibodies and application to functional genomics
Homo sapiens	CDR3-IMGT	1	289..345	ARPVITMVRGVPTNDAFDI	IGHV5-51	IGHD3-10	IGHJ3	AB067100	NA	Construction and characterization of antibody libraries: isolation of therapeutic human antibodies and application to functional genomics
Homo sapiens	CDR3-IMGT	1	289..333	ARVDSAGYSSSWFDY	IGHV1-46	IGHD6-13	IGHJ4	AB067101	NA	Construction and characterization of antibody libraries: isolation of therapeutic human antibodies and application to functional genomics
Homo sapiens	CDR3-IMGT	1	289..333	AKPPWCGGDCYAFDI	IGHV3-23	IGHD2-21	IGHJ3	AB067102	NA	Construction and characterization of antibody libraries: isolation of therapeutic human antibodies and application to functional genomics
Homo sapiens	CDR3-IMGT	1	289..333	AKDRRGYSGFYYFDY	IGHV3-9	IGHD5-12	IGHJ4	AB067103	NA	Construction and characterization of antibody libraries: isolation of therapeutic human antibodies and application to functional genomics
Homo sapiens	CDR3-IMGT	1	295..339	ARYVRGDSGNNWLDP	IGHV3-73	IGHD4-17	IGHJ5	AB067104	NA	Construction and characterization of antibody libraries: isolation of therapeutic human antibodies and application to functional genomics
Homo sapiens	CDR3-IMGT	1	289..327	AREMPSSYYGMDV	IGHV3-48	NA	IGHJ6	AB067105	NA	Construction and characterization of antibody libraries: isolation of therapeutic human antibodies and application to functional genomics
Homo sapiens	CDR3-IMGT	1	289..351	ARDEGYGSSPVLYYYNYGMDF	NA	IGHD2-2	IGHJ6	AB067106	NA	Construction and characterization of antibody libraries: isolation of therapeutic human antibodies and application to functional genomics
Homo sapiens	CDR3-IMGT	1	289..339	VRADYYGSGAYWRELDY	NA	IGHD3-10	IGHJ4	AB067107	NA	Construction and characterization of antibody libraries: isolation of therapeutic human antibodies and application to functional genomics
Homo sapiens	CDR3-IMGT	1	289..327	ARARDYYYYPMDV	IGHV3-30	IGHD3-16	IGHJ6	AB067108	NA	Construction and characterization of antibody libraries: isolation of therapeutic human antibodies and application to functional genomics
Homo sapiens	CDR3-IMGT	1	289..348	VSPNSHGSGVRGHYNYGMDV	IGHV3-21	IGHD3-10	IGHJ6	AB067109	NA	Construction and characterization of antibody libraries: isolation of therapeutic human antibodies and application to functional genomics
Homo sapiens	CDR3-IMGT	1	289..327	VRDGDSTTWNFDY	IGHV3-30	IGHD6-13	IGHJ4	AB067111	NA	Construction and characterization of antibody libraries: isolation of therapeutic human antibodies and application to functional genomics
Homo sapiens	CDR3-IMGT	1	289..327	AKGDSHYYYGVEV	IGHV3-30	IGHD6-6	IGHJ6	AB067112	NA	Construction and characterization of antibody libraries: isolation of therapeutic human antibodies and application to functional genomics
Homo sapiens	CDR3-IMGT	1	289..348	ASPNSHGSGVRGHYNYGMDA	IGHV3-21	IGHD3-10	IGHJ6	AB067113	NA	Construction and characterization of antibody libraries: isolation of therapeutic human antibodies and application to functional genomics
Homo sapiens	CDR3-IMGT	1	289..339	VRAPRRSGVIITHDFDA	IGHV3-30	IGHD3-3	IGHJ4	AB067114	NA	Construction and characterization of antibody libraries: isolation of therapeutic human antibodies and application to functional genomics
Homo sapiens	CDR3-IMGT	1	289..333	ARLRGSYERSGGLDI	IGHV3-21	IGHD3-22	IGHJ3	AB067115	NA	Construction and characterization of antibody libraries: isolation of therapeutic human antibodies and application to functional genomics
Homo sapiens	CDR3-IMGT	1	289..327	ARQGGSYPDAFDI	IGHV5-51	IGHD1-26	IGHJ3	AB067116	NA	Construction and characterization of antibody libraries: isolation of therapeutic human antibodies and application to functional genomics
Homo sapiens	CDR3-IMGT	1	289..333	ARDPDYVGYSWYFDS	IGHV3-30	IGHD4-23	IGHJ4	AB067117	NA	Construction and characterization of antibody libraries: isolation of therapeutic human antibodies and application to functional genomics
Homo sapiens	CDR3-IMGT	1	283..312	ARDRDFAFDV	IGHV3-48	IGHD3-9	IGHJ3	AB067118	NA	Construction and characterization of antibody libraries: isolation of therapeutic human antibodies and application to functional genomics
Homo sapiens	CDR3-IMGT	1	289..333	ARDHSSYYDSSAFDY	IGHV1-2	IGHD3-22	IGHJ4	AB067119	NA	Construction and characterization of antibody libraries: isolation of therapeutic human antibodies and application to functional genomics
Homo sapiens	CDR3-IMGT	1	292..342	AGDFSDYYDSSGYRFDY	IGHV4-39	IGHD3-22	IGHJ4	AB067120	NA	Construction and characterization of antibody libraries: isolation of therapeutic human antibodies and application to functional genomics
Homo sapiens	CDR3-IMGT	1	289..333	VREEAGGDPNGSLDI	IGHV3-30	IGHD2-21	IGHJ3	AB067121	NA	Construction and characterization of antibody libraries: isolation of therapeutic human antibodies and application to functional genomics
Homo sapiens	CDR3-IMGT	1	289..336	ARPGFPGLDYYFGMVV	NA	NA	IGHJ6	AB067122	NA	Construction and characterization of antibody libraries: isolation of therapeutic human antibodies and application to functional genomics
Homo sapiens	CDR3-IMGT	1	289..321	ASYAGTTAFHI	IGHV3-7	IGHD1-14	IGHJ3	AB067123	NA	Construction and characterization of antibody libraries: isolation of therapeutic human antibodies and application to functional genomics
Homo sapiens	CDR3-IMGT	1	289..327	ATLSNWNDDPFDY	IGHV3-23	IGHD1-1	IGHJ4	AB067124	NA	Construction and characterization of antibody libraries: isolation of therapeutic human antibodies and application to functional genomics
Homo sapiens	CDR3-IMGT	1	289..324	AMGYMALGNFQH	IGHV5-51	IGHD3-10	IGHJ1	AB067125	NA	Construction and characterization of antibody libraries: isolation of therapeutic human antibodies and application to functional genomics
Homo sapiens	CDR3-IMGT	1	289..318	ARGELLRFGY	IGHV1-2	IGHD1-26	IGHJ4	AB067126	NA	Construction and characterization of antibody libraries: isolation of therapeutic human antibodies and application to functional genomics
Homo sapiens	CDR3-IMGT	1	289..330	ARGWGYDFLTGYPI	IGHV3-48	IGHD3-9	IGHJ3	AB067127	NA	Construction and characterization of antibody libraries: isolation of therapeutic human antibodies and application to functional genomics
Homo sapiens	CDR3-IMGT	1	295..339	TTDILQSREAAGVDY	IGHV3-15	IGHD6-13	IGHJ4	AB067128	NA	Construction and characterization of antibody libraries: isolation of therapeutic human antibodies and application to functional genomics
Homo sapiens	CDR3-IMGT	1	289..339	ARSGMATMQGGYYGMDV	IGHV5-51	IGHD5-24	IGHJ6	AB067129	NA	Construction and characterization of antibody libraries: isolation of therapeutic human antibodies and application to functional genomics
Homo sapiens	CDR3-IMGT	1	289..345	ARCGYKAVSSYFYYYAMDV	NA	IGHD5-18	IGHJ6	AB067130	NA	Construction and characterization of antibody libraries: isolation of therapeutic human antibodies and application to functional genomics
Homo sapiens	CDR3-IMGT	1	289..342	GRGMDTTMFKTYFYGMDV	IGHV1-2	IGHD5-18	IGHJ6	AB067131	NA	Construction and characterization of antibody libraries: isolation of therapeutic human antibodies and application to functional genomics
Homo sapiens	CDR3-IMGT	1	286..333	ARGYSYGYYYYYYMDV	IGHV4-34	IGHD5-5	IGHJ6	AB067132	NA	Construction and characterization of antibody libraries: isolation of therapeutic human antibodies and application to functional genomics
Homo sapiens	CDR3-IMGT	1	286..327	AVGYCSGGSCYSAY	IGHV4-34	IGHD2-15	IGHJ4	AB067133	NA	Construction and characterization of antibody libraries: isolation of therapeutic human antibodies and application to functional genomics
Homo sapiens	CDR3-IMGT	1	286..315	AGPRAYAFDI	IGHV4-34	IGHD3-10	IGHJ3	AB067134	NA	Construction and characterization of antibody libraries: isolation of therapeutic human antibodies and application to functional genomics
Homo sapiens	CDR3-IMGT	1	286..333	ARGGYSYGQIGGFFDY	IGHV4-34	IGHD5-5	IGHJ4	AB067135	NA	Construction and characterization of antibody libraries: isolation of therapeutic human antibodies and application to functional genomics
Homo sapiens	CDR3-IMGT	1	286..339	ARGRRGGYDRDYYYYMDV	IGHV4-34	IGHD5-24	IGHJ6	AB067136	NA	Construction and characterization of antibody libraries: isolation of therapeutic human antibodies and application to functional genomics
Homo sapiens	CDR3-IMGT	1	286..309	ARGRMGDF	IGHV4-34	IGHD4-17	NA	AB067138	NA	Construction and characterization of antibody libraries: isolation of therapeutic human antibodies and application to functional genomics
Homo sapiens	CDR3-IMGT	1	286..321	ARGRWNSGWLGV	IGHV4-34	IGHD6-19	IGHJ4	AB067139	NA	Construction and characterization of antibody libraries: isolation of therapeutic human antibodies and application to functional genomics
Homo sapiens	CDR3-IMGT	1	286..345	ARGYTYYDFLTGYYLGGMDV	IGHV4-34	IGHD3-9	IGHJ6	AB067142	NA	Construction and characterization of antibody libraries: isolation of therapeutic human antibodies and application to functional genomics
Homo sapiens	CDR3-IMGT	1	286..333	ASTTSGMRYYYYAMDV	IGHV4-34	IGHD3-10	IGHJ6	AB067143	NA	Construction and characterization of antibody libraries: isolation of therapeutic human antibodies and application to functional genomics
Homo sapiens	CDR3-IMGT	1	286..318	VRRPPLLPFDY	IGHV4-34	IGHD2-2	IGHJ4	AB067144	NA	Construction and characterization of antibody libraries: isolation of therapeutic human antibodies and application to functional genomics
Homo sapiens	CDR3-IMGT	1	286..345	ASLDTYYYDSSGYYPNWFDP	IGHV4-34	IGHD3-22	IGHJ5	AB067145	NA	Construction and characterization of antibody libraries: isolation of therapeutic human antibodies and application to functional genomics
Homo sapiens	CDR3-IMGT	1	286..315	TGSWIDAFDI	IGHV4-34	IGHD6-13	IGHJ3	AB067146	NA	Construction and characterization of antibody libraries: isolation of therapeutic human antibodies and application to functional genomics
Homo sapiens	CDR3-IMGT	1	286..333	ARGEGTGTDHRYHMDV	IGHV4-34	IGHD3-10	IGHJ6	AB067147	NA	Construction and characterization of antibody libraries: isolation of therapeutic human antibodies and application to functional genomics
Homo sapiens	CDR3-IMGT	1	286..318	ARDISGYDIDY	IGHV4-34	IGHD5-12	IGHJ4	AB067148	NA	Construction and characterization of antibody libraries: isolation of therapeutic human antibodies and application to functional genomics
Homo sapiens	CDR3-IMGT	1	286..336	ARGAYSSGRSGLYGMDV	IGHV4-34	IGHD6-19	IGHJ6	AB067149	NA	Construction and characterization of antibody libraries: isolation of therapeutic human antibodies and application to functional genomics
Homo sapiens	CDR3-IMGT	1	286..333	ARAEGMETDHDYHMDV	IGHV4-34	IGHD5-24	IGHJ6	AB067150	NA	Construction and characterization of antibody libraries: isolation of therapeutic human antibodies and application to functional genomics
Homo sapiens	CDR3-IMGT	1	286..342	ASYPGYSSDWDTDRDWFAP	IGHV4-34	IGHD6-19	IGHJ5	AB067151	NA	Construction and characterization of antibody libraries: isolation of therapeutic human antibodies and application to functional genomics
Homo sapiens	CDR3-IMGT	1	289..336	ARGGGSGSYYYYGMDV	IGHV1-2	IGHD3-10	IGHJ6	AB067152	NA	Construction and characterization of antibody libraries: isolation of therapeutic human antibodies and application to functional genomics
Homo sapiens	CDR3-IMGT	1	289..336	ARDGGTYGSGSYYFDY	IGHV1-46	IGHD3-10	IGHJ4	AB067153	NA	Construction and characterization of antibody libraries: isolation of therapeutic human antibodies and application to functional genomics
Homo sapiens	CDR3-IMGT	1	289..321	ARLSPTTVINY	IGHV5-51	IGHD4-17	IGHJ4	AB067154	NA	Construction and characterization of antibody libraries: isolation of therapeutic human antibodies and application to functional genomics
Homo sapiens	CDR3-IMGT	1	289..345	ARDLMEVATHYYYYYGMDV	IGHV1-18	IGHD2-21	IGHJ6	AB067155	NA	Construction and characterization of antibody libraries: isolation of therapeutic human antibodies and application to functional genomics
Homo sapiens	CDR3-IMGT	1	289..333	ARGRYSSGWDDAFDI	IGHV1-18	IGHD6-19	IGHJ3	AB067156	NA	Construction and characterization of antibody libraries: isolation of therapeutic human antibodies and application to functional genomics
Homo sapiens	CDR3-IMGT	1	289..342	ARPISDYYDSSGYYAFDI	IGHV5-51	IGHD3-22	IGHJ3	AB067157	NA	Construction and characterization of antibody libraries: isolation of therapeutic human antibodies and application to functional genomics
Homo sapiens	CDR3-IMGT	1	289..339	ARCHTYYDFWSGYYFDY	IGHV1-69	IGHD3-3	IGHJ4	AB067158	NA	Construction and characterization of antibody libraries: isolation of therapeutic human antibodies and application to functional genomics
Homo sapiens	CDR3-IMGT	1	289..342	ARYCSGGSCYSYYYGKDV	IGHV5-51	IGHD2-15	IGHJ6	AB067159	NA	Construction and characterization of antibody libraries: isolation of therapeutic human antibodies and application to functional genomics
Homo sapiens	CDR3-IMGT	1	289..333	ARDPPTAVQLELSDY	IGHV1-18	IGHD1-1	IGHJ4	AB067160	NA	Construction and characterization of antibody libraries: isolation of therapeutic human antibodies and application to functional genomics
Homo sapiens	CDR3-IMGT	1	289..333	ARGGILWFGELLFDY	IGHV1-8	IGHD3-10	IGHJ4	AB067161	NA	Construction and characterization of antibody libraries: isolation of therapeutic human antibodies and application to functional genomics
Homo sapiens	CDR3-IMGT	1	289..324	VRRRAGATEFDY	IGHV5-51	IGHD1-26	IGHJ4	AB067162	NA	Construction and characterization of antibody libraries: isolation of therapeutic human antibodies and application to functional genomics
Homo sapiens	CDR3-IMGT	1	289..345	ARDRKDSSNWHKWYYGMDV	IGHV1-18	IGHD6-13	IGHJ6	AB067163	NA	Construction and characterization of antibody libraries: isolation of therapeutic human antibodies and application to functional genomics
Homo sapiens	CDR3-IMGT	1	289..336	ARCYPLGPETSGWSED	IGHV1-18	IGHD6-19	IGHJ4	AB067165	NA	Construction and characterization of antibody libraries: isolation of therapeutic human antibodies and application to functional genomics
Homo sapiens	CDR3-IMGT	1	289..330	ATGVGPHSQNAYDI	IGHV1-69	IGHD1-26	IGHJ3	AB067166	NA	Construction and characterization of antibody libraries: isolation of therapeutic human antibodies and application to functional genomics
Homo sapiens	CDR3-IMGT	1	289..342	ARLDPYDSSGNKQGHFDS	IGHV5-51	IGHD3-22	IGHJ4	AB067167	NA	Construction and characterization of antibody libraries: isolation of therapeutic human antibodies and application to functional genomics
Homo sapiens	CDR3-IMGT	1	289..306	ARDNGR	IGHV1-3	IGHD5-5	IGHJ4	AB067168	NA	Construction and characterization of antibody libraries: isolation of therapeutic human antibodies and application to functional genomics
Homo sapiens	CDR3-IMGT	1	292..330	ARIPNYYFYAMDV	IGHV2-70	NA	IGHJ6	AB067169	NA	Construction and characterization of antibody libraries: isolation of therapeutic human antibodies and application to functional genomics
Homo sapiens	CDR3-IMGT	1	289..342	ARYCISTSCHYAVYAFDI	IGHV1-69	IGHD2-2	IGHJ3	AB067170	NA	Construction and characterization of antibody libraries: isolation of therapeutic human antibodies and application to functional genomics
Homo sapiens	CDR3-IMGT	1	289..354	ARDMERYCSGGSCYWGLPYFDY	IGHV1-18	IGHD2-15	IGHJ4	AB067171	NA	Construction and characterization of antibody libraries: isolation of therapeutic human antibodies and application to functional genomics
Homo sapiens	CDR3-IMGT	1	289..357	ARDGFDFWSGYSNHYFYYYYMDV	IGHV3-33	IGHD3-3	IGHJ6	AB067172	NA	Construction and characterization of antibody libraries: isolation of therapeutic human antibodies and application to functional genomics
Homo sapiens	CDR3-IMGT	1	289..348	ARGAHIVVVPAAISDNWFDP	NA	IGHD2-2	IGHJ5	AB067173	NA	Construction and characterization of antibody libraries: isolation of therapeutic human antibodies and application to functional genomics
Homo sapiens	CDR3-IMGT	1	289..318	ARAPFYYMDV	IGHV1-18	NA	IGHJ6	AB067174	NA	Construction and characterization of antibody libraries: isolation of therapeutic human antibodies and application to functional genomics
Homo sapiens	CDR3-IMGT	1	289..336	ARALYDSSGYADAFDI	IGHV5-51	IGHD3-22	IGHJ3	AB067175	NA	Construction and characterization of antibody libraries: isolation of therapeutic human antibodies and application to functional genomics
Homo sapiens	CDR3-IMGT	1	289..336	ARLTSSTWFGSNYMDV	NA	IGHD6-13	IGHJ6	AB067176	NA	Construction and characterization of antibody libraries: isolation of therapeutic human antibodies and application to functional genomics
Homo sapiens	CDR3-IMGT	1	289..342	AKDGGSGYDYYYYYYMDV	IGHV3-23	IGHD5-12	IGHJ6	AB067177	NA	Construction and characterization of antibody libraries: isolation of therapeutic human antibodies and application to functional genomics
Homo sapiens	CDR3-IMGT	1	289..333	ARDLRNNYVYSFMDV	NA	IGHD5-24	IGHJ6	AB067178	NA	Construction and characterization of antibody libraries: isolation of therapeutic human antibodies and application to functional genomics
Homo sapiens	CDR3-IMGT	1	289..327	ARAAPDLAGWFDP	IGHV1-18	IGHD5-12	IGHJ5	AB067179	NA	Construction and characterization of antibody libraries: isolation of therapeutic human antibodies and application to functional genomics
Homo sapiens	CDR3-IMGT	1	289..339	ARAGHYYDTSGYDYFDY	NA	IGHD3-22	IGHJ4	AB067181	NA	Construction and characterization of antibody libraries: isolation of therapeutic human antibodies and application to functional genomics
Homo sapiens	CDR3-IMGT	1	289..312	AGGDDFDY	IGHV1-8	NA	IGHJ4	AB067182	NA	Construction and characterization of antibody libraries: isolation of therapeutic human antibodies and application to functional genomics
Homo sapiens	CDR3-IMGT	1	292..333	ARIHGPESDDAFDI	IGHV2-70	IGHD5-12	IGHJ3	AB067183	NA	Construction and characterization of antibody libraries: isolation of therapeutic human antibodies and application to functional genomics
Homo sapiens	CDR3-IMGT	1	292..333	ARIVRGRDGYNHDY	IGHV2-26	IGHD5-24	IGHJ4	AB067184	NA	Construction and characterization of antibody libraries: isolation of therapeutic human antibodies and application to functional genomics
Homo sapiens	CDR3-IMGT	1	292..348	AHSHVKGELLKGAGDAFDI	IGHV2-5	IGHD1-26	IGHJ3	AB067185	NA	Construction and characterization of antibody libraries: isolation of therapeutic human antibodies and application to functional genomics
Homo sapiens	CDR3-IMGT	1	292..354	ARISMGIVVVPPARAGDAFDI	IGHV2-26	IGHD2-2	IGHJ3	AB067186	NA	Construction and characterization of antibody libraries: isolation of therapeutic human antibodies and application to functional genomics
Homo sapiens	CDR3-IMGT	1	292..336	ARIVSDLVEMATIDY	IGHV2-70	IGHD5-24	IGHJ4	AB067187	NA	Construction and characterization of antibody libraries: isolation of therapeutic human antibodies and application to functional genomics
Homo sapiens	CDR3-IMGT	1	292..330	ARILGITRDAFDI	IGHV2-70	IGHD3-3	IGHJ3	AB067188	NA	Construction and characterization of antibody libraries: isolation of therapeutic human antibodies and application to functional genomics
Homo sapiens	CDR3-IMGT	1	292..333	AHRQGWGLVEAFDI	IGHV2-5	IGHD2-21	IGHJ3	AB067189	NA	Construction and characterization of antibody libraries: isolation of therapeutic human antibodies and application to functional genomics
Homo sapiens	CDR3-IMGT	1	292..360	ALLNTQAAAVSVAGYYYYYGMDV	IGHV2-26	IGHD6-13	IGHJ6	AB067190	NA	Construction and characterization of antibody libraries: isolation of therapeutic human antibodies and application to functional genomics
Homo sapiens	CDR3-IMGT	1	292..336	ARIRSYDSSGYYFDY	IGHV2-70	IGHD3-22	IGHJ4	AB067191	NA	Construction and characterization of antibody libraries: isolation of therapeutic human antibodies and application to functional genomics
Homo sapiens	CDR3-IMGT	1	292..342	ARIIKVWDYTNYGPFDY	IGHV2-26	IGHD4-4	IGHJ4	AB067192	NA	Construction and characterization of antibody libraries: isolation of therapeutic human antibodies and application to functional genomics
Homo sapiens	CDR3-IMGT	1	289..327	SLGSGSYYDAFDI	IGHV1-8	IGHD3-10	IGHJ3	AB067193	NA	Construction and characterization of antibody libraries: isolation of therapeutic human antibodies and application to functional genomics
Homo sapiens	CDR3-IMGT	1	292..345	ARTRAHEITGMTGAYYDS	IGHV2-70	IGHD1-20	IGHJ4	AB067194	NA	Construction and characterization of antibody libraries: isolation of therapeutic human antibodies and application to functional genomics
Homo sapiens	CDR3-IMGT	1	289..345	ARQKRPYYYDSSGCPYFDY	IGHV5-51	IGHD3-22	IGHJ4	AB067195	NA	Construction and characterization of antibody libraries: isolation of therapeutic human antibodies and application to functional genomics
Homo sapiens	CDR3-IMGT	1	292..339	ARTVVGGVYYALGSDV	IGHV2-70	IGHD3-10	IGHJ6	AB067196	NA	Construction and characterization of antibody libraries: isolation of therapeutic human antibodies and application to functional genomics
Homo sapiens	CDR3-IMGT	1	292..339	ARIRGRASYYYYGMDV	IGHV2-70	IGHD6-19	IGHJ6	AB067197	NA	Construction and characterization of antibody libraries: isolation of therapeutic human antibodies and application to functional genomics
Homo sapiens	CDR3-IMGT	1	292..339	ARTVTGGVYYYFGLDV	IGHV2-70	IGHD2-8	IGHJ6	AB067198	NA	Construction and characterization of antibody libraries: isolation of therapeutic human antibodies and application to functional genomics
Homo sapiens	CDR3-IMGT	1	292..324	AHSLRLVNFDF	IGHV2-5	NA	IGHJ4	AB067199	NA	Construction and characterization of antibody libraries: isolation of therapeutic human antibodies and application to functional genomics
Homo sapiens	CDR3-IMGT	1	292..339	ARTIVGGVYYSLGSDV	IGHV2-70	IGHD3-10	IGHJ6	AB067200	NA	Construction and characterization of antibody libraries: isolation of therapeutic human antibodies and application to functional genomics
Homo sapiens	CDR3-IMGT	1	292..339	ARTITGGVYYYFGLDV	IGHV2-70	IGHD2-8	IGHJ6	AB067201	NA	Construction and characterization of antibody libraries: isolation of therapeutic human antibodies and application to functional genomics
Homo sapiens	CDR3-IMGT	1	292..324	ARTRQYDITDV	IGHV2-70	IGHD4-4	IGHJ3	AB067202	NA	Construction and characterization of antibody libraries: isolation of therapeutic human antibodies and application to functional genomics
Homo sapiens	CDR3-IMGT	1	292..333	ARIPLNHARGGMDV	IGHV2-70	IGHD3-10	IGHJ6	AB067203	NA	Construction and characterization of antibody libraries: isolation of therapeutic human antibodies and application to functional genomics
Homo sapiens	CDR3-IMGT	1	292..345	ARIRVSGGSRYYYYGMDV	IGHV2-70	IGHD2-15	IGHJ6	AB067204	NA	Construction and characterization of antibody libraries: isolation of therapeutic human antibodies and application to functional genomics
Homo sapiens	CDR3-IMGT	1	292..351	ARIVRDYDSSGYYYYYGMDV	IGHV2-70	IGHD3-22	IGHJ6	AB067205	NA	Construction and characterization of antibody libraries: isolation of therapeutic human antibodies and application to functional genomics
Homo sapiens	CDR3-IMGT	1	292..345	ARGLYASGWPGEYYGMDV	IGHV2-70	IGHD6-19	IGHJ6	AB067206	NA	Construction and characterization of antibody libraries: isolation of therapeutic human antibodies and application to functional genomics
Homo sapiens	CDR3-IMGT	1	292..345	ARIRDYYDRSGYYYAHDY	IGHV2-70	IGHD3-22	IGHJ4	AB067207	NA	Construction and characterization of antibody libraries: isolation of therapeutic human antibodies and application to functional genomics
Homo sapiens	CDR3-IMGT	1	292..357	ARIRVGAAGKGGVYYYYYGMDV	IGHV2-70	IGHD6-13	IGHJ6	AB067208	NA	Construction and characterization of antibody libraries: isolation of therapeutic human antibodies and application to functional genomics
Homo sapiens	CDR3-IMGT	1	292..327	ARIPGYSYGFDY	IGHV2-70	IGHD5-5	IGHJ4	AB067209	NA	Construction and characterization of antibody libraries: isolation of therapeutic human antibodies and application to functional genomics
Homo sapiens	CDR3-IMGT	1	292..348	ARIRDTVVRGVIIKGAFDI	IGHV2-70	IGHD3-10	IGHJ3	AB067210	NA	Construction and characterization of antibody libraries: isolation of therapeutic human antibodies and application to functional genomics
Homo sapiens	CDR3-IMGT	1	292..354	ARMIHAQSSGWSNYYYYGMDV	IGHV2-70	IGHD6-19	IGHJ6	AB067211	NA	Construction and characterization of antibody libraries: isolation of therapeutic human antibodies and application to functional genomics
Homo sapiens	CDR3-IMGT	1	292..342	ARTYYYDSSGYQVPFDY	IGHV2-70	IGHD3-22	IGHJ4	AB067212	NA	Construction and characterization of antibody libraries: isolation of therapeutic human antibodies and application to functional genomics
Homo sapiens	CDR3-IMGT	1	292..330	GRIPDYYYYGIDV	IGHV2-70	NA	IGHJ6	AB067213	NA	Construction and characterization of antibody libraries: isolation of therapeutic human antibodies and application to functional genomics
Homo sapiens	CDR3-IMGT	1	292..369	ARILSGTVTTSQFGRSYHYYYYGMDV	IGHV2-26	IGHD4-17	IGHJ6	AB067214	NA	Construction and characterization of antibody libraries: isolation of therapeutic human antibodies and application to functional genomics
Homo sapiens	CDR3-IMGT	1	292..333	AQIPGGDCHVSLDR	IGHV2-70	IGHD2-21	IGHJ5	AB067215	NA	Construction and characterization of antibody libraries: isolation of therapeutic human antibodies and application to functional genomics
Homo sapiens	CDR3-IMGT	1	292..327	ARINISAAHIDS	IGHV2-70	IGHD6-13	IGHJ4	AB067216	NA	Construction and characterization of antibody libraries: isolation of therapeutic human antibodies and application to functional genomics
Homo sapiens	CDR3-IMGT	1	292..336	ARVRYYGSGTQVFDI	IGHV2-70	IGHD3-10	IGHJ3	AB067217	NA	Construction and characterization of antibody libraries: isolation of therapeutic human antibodies and application to functional genomics
Homo sapiens	CDR3-IMGT	1	292..345	ARMKASSVAAAGYYGLDV	IGHV2-70	IGHD6-13	IGHJ6	AB067218	NA	Construction and characterization of antibody libraries: isolation of therapeutic human antibodies and application to functional genomics
Homo sapiens	CDR3-IMGT	1	292..348	ARGRIFMVRGVQDYYGMDV	IGHV2-70	IGHD3-10	IGHJ6	AB067219	NA	Construction and characterization of antibody libraries: isolation of therapeutic human antibodies and application to functional genomics
Homo sapiens	CDR3-IMGT	1	292..333	ARIRSWFGDHGMDV	IGHV2-70	IGHD3-10	IGHJ6	AB067220	NA	Construction and characterization of antibody libraries: isolation of therapeutic human antibodies and application to functional genomics
Homo sapiens	CDR3-IMGT	1	292..333	AHRLAGDPQRQFDY	IGHV2-5	IGHD7-27	IGHJ4	AB067221	NA	Construction and characterization of antibody libraries: isolation of therapeutic human antibodies and application to functional genomics
Homo sapiens	CDR3-IMGT	1	292..345	AHRRQGSSWYWYYYGMDV	IGHV2-5	IGHD6-13	IGHJ6	AB067222	NA	Construction and characterization of antibody libraries: isolation of therapeutic human antibodies and application to functional genomics
Homo sapiens	CDR3-IMGT	1	292..351	ARISCSTLTCSGGYFYGMGV	IGHV2-26	IGHD2-2	IGHJ6	AB067224	NA	Construction and characterization of antibody libraries: isolation of therapeutic human antibodies and application to functional genomics
Homo sapiens	CDR3-IMGT	1	292..336	ARRSSDYHPGDAFDF	IGHV2-5	IGHD2-21	IGHJ3	AB067225	NA	Construction and characterization of antibody libraries: isolation of therapeutic human antibodies and application to functional genomics
Homo sapiens	CDR3-IMGT	1	292..324	AHSRQWYYFDH	IGHV2-5	IGHD4-23	IGHJ4	AB067226	NA	Construction and characterization of antibody libraries: isolation of therapeutic human antibodies and application to functional genomics
Homo sapiens	CDR3-IMGT	1	292..345	ARLSFDILTGFAINAFDI	IGHV2-70	IGHD3-9	IGHJ3	AB067227	NA	Construction and characterization of antibody libraries: isolation of therapeutic human antibodies and application to functional genomics
Homo sapiens	CDR3-IMGT	1	292..336	AHRPTYSSGFNWFDP	IGHV2-5	IGHD6-19	IGHJ5	AB067228	NA	Construction and characterization of antibody libraries: isolation of therapeutic human antibodies and application to functional genomics
Homo sapiens	CDR3-IMGT	1	292..324	AHRGTWDTFDI	IGHV2-5	IGHD4-23	IGHJ3	AB067229	NA	Construction and characterization of antibody libraries: isolation of therapeutic human antibodies and application to functional genomics
Homo sapiens	CDR3-IMGT	1	292..333	ARNPSGGGDWHLDY	IGHV2-70	IGHD2-21	IGHJ4	AB067230	NA	Construction and characterization of antibody libraries: isolation of therapeutic human antibodies and application to functional genomics
Homo sapiens	CDR3-IMGT	1	292..339	AHSRDCGGDCRGAFDI	IGHV2-5	IGHD2-21	IGHJ3	AB067231	NA	Construction and characterization of antibody libraries: isolation of therapeutic human antibodies and application to functional genomics
Homo sapiens	CDR3-IMGT	1	292..351	AHSLRGYSYGYEDYYYYMDV	IGHV2-5	IGHD5-5	IGHJ6	AB067232	NA	Construction and characterization of antibody libraries: isolation of therapeutic human antibodies and application to functional genomics
Homo sapiens	CDR3-IMGT	1	289..315	ARDYGEIDY	IGHV1-8	IGHD4-17	IGHJ4	AB067233	NA	Construction and characterization of antibody libraries: isolation of therapeutic human antibodies and application to functional genomics
Homo sapiens	CDR3-IMGT	1	289..327	AKGPSGSFDAFDI	IGHV3-9	IGHD1-26	IGHJ3	AB067234	NA	Construction and characterization of antibody libraries: isolation of therapeutic human antibodies and application to functional genomics
Homo sapiens	CDR3-IMGT	1	289..324	ARVPQPYSGYDY	IGHV1-69	IGHD1-26	IGHJ4	AB067235	NA	Construction and characterization of antibody libraries: isolation of therapeutic human antibodies and application to functional genomics
Homo sapiens	CDR3-IMGT	1	289..339	ASSGYSSSWYYYYGMDV	NA	IGHD6-13	IGHJ6	AB067236	NA	Construction and characterization of antibody libraries: isolation of therapeutic human antibodies and application to functional genomics
Homo sapiens	CDR3-IMGT	1	289..330	AREQQLGPHNWFDP	IGHV3-7	IGHD6-13	IGHJ5	AB067237	NA	Construction and characterization of antibody libraries: isolation of therapeutic human antibodies and application to functional genomics
Homo sapiens	CDR3-IMGT	1	289..339	ARGTLYDILTGYYNFDY	NA	IGHD3-9	IGHJ4	AB067238	NA	Construction and characterization of antibody libraries: isolation of therapeutic human antibodies and application to functional genomics
Homo sapiens	CDR3-IMGT	1	289..324	ARERGSSSSFDY	IGHV3-33	IGHD6-6	IGHJ4	AB067239	NA	Construction and characterization of antibody libraries: isolation of therapeutic human antibodies and application to functional genomics
Homo sapiens	CDR3-IMGT	1	289..321	AKDSPTEAFDI	IGHV3-23	IGHD1-14	IGHJ3	AB067240	NA	Construction and characterization of antibody libraries: isolation of therapeutic human antibodies and application to functional genomics
Homo sapiens	CDR3-IMGT	1	289..333	ARPHDFWSGYYAFDI	IGHV5-51	IGHD3-3	IGHJ3	AB067241	NA	Construction and characterization of antibody libraries: isolation of therapeutic human antibodies and application to functional genomics
Homo sapiens	CDR3-IMGT	1	289..330	ARESTAAGSPLFQH	IGHV3-23	IGHD6-13	IGHJ5	AB067242	NA	Construction and characterization of antibody libraries: isolation of therapeutic human antibodies and application to functional genomics
Homo sapiens	CDR3-IMGT	1	295..333	TRLYCGGDCYSEY	IGHV3-49	IGHD2-21	IGHJ4	AB067243	NA	Construction and characterization of antibody libraries: isolation of therapeutic human antibodies and application to functional genomics
Homo sapiens	CDR3-IMGT	1	289..339	ARGDCTDGVCYPGGLDV	IGHV1-46	IGHD2-8	IGHJ3	AB067244	NA	Construction and characterization of antibody libraries: isolation of therapeutic human antibodies and application to functional genomics
Homo sapiens	CDR3-IMGT	1	289..333	VQDRFYYGSQSETHN	IGHV3-64	IGHD3-10	IGHJ4	AB067245	NA	Construction and characterization of antibody libraries: isolation of therapeutic human antibodies and application to functional genomics
Homo sapiens	CDR3-IMGT	1	289..333	ARLVLAAAGTGWFDP	IGHV3-7	IGHD6-13	IGHJ5	AB067246	NA	Construction and characterization of antibody libraries: isolation of therapeutic human antibodies and application to functional genomics
Homo sapiens	CDR3-IMGT	1	289..312	WAVAVPDP	IGHV3-30	IGHD3-16	IGHJ5	AB067247	NA	Construction and characterization of antibody libraries: isolation of therapeutic human antibodies and application to functional genomics
Homo sapiens	CDR3-IMGT	1	289..342	ARLDPYDRSGDKQGHFDF	IGHV5-51	IGHD3-22	IGHJ4	AB067249	NA	Construction and characterization of antibody libraries: isolation of therapeutic human antibodies and application to functional genomics
Homo sapiens	CDR3-IMGT	1	289..324	AKDGGAYYGTVN	IGHV3-23	IGHD1-26	IGHJ5	AB067250	NA	Construction and characterization of antibody libraries: isolation of therapeutic human antibodies and application to functional genomics
Homo sapiens	CDR3-IMGT	1	289..339	ARGSDYGDYLYYWYFDL	IGHV3-23	IGHD4-17	IGHJ2	AB067252	NA	Construction and characterization of antibody libraries: isolation of therapeutic human antibodies and application to functional genomics
Homo sapiens	CDR3-IMGT	1	289..339	ARAAPIYYYYYYYAMDV	IGHV1-2	IGHD3-22	IGHJ6	AB067253	NA	Construction and characterization of antibody libraries: isolation of therapeutic human antibodies and application to functional genomics
Homo sapiens	CDR3-IMGT	1	289..321	TKDLLPGGADY	IGHV3-9	IGHD2-2	IGHJ4	AB067254	NA	Construction and characterization of antibody libraries: isolation of therapeutic human antibodies and application to functional genomics
Homo sapiens	CDR3-IMGT	1	289..342	ARGRGYGSGSYWLSVFDY	IGHV3-33	IGHD3-10	IGHJ4	AB067255	NA	Construction and characterization of antibody libraries: isolation of therapeutic human antibodies and application to functional genomics
Homo sapiens	CDR3-IMGT	1	289..336	ARTDFTSPHYYYYLDV	IGHV3-21	IGHD6-6	IGHJ6	AB067256	NA	Construction and characterization of antibody libraries: isolation of therapeutic human antibodies and application to functional genomics
Homo sapiens	CDR3-IMGT	1	289..342	AEERYCSGGSCYLGAFDI	IGHV3-74	IGHD2-15	IGHJ3	AB067257	NA	Construction and characterization of antibody libraries: isolation of therapeutic human antibodies and application to functional genomics
Homo sapiens	CDR3-IMGT	1	289..324	AKDYGGNSYWDS	IGHV3-23	IGHD4-23	IGHJ4	AB067258	NA	Construction and characterization of antibody libraries: isolation of therapeutic human antibodies and application to functional genomics
Homo sapiens	CDR3-IMGT	1	289..342	AKVLGYCSSTSCSYGMGV	IGHV3-23	IGHD2-2	IGHJ6	AB067259	NA	Construction and characterization of antibody libraries: isolation of therapeutic human antibodies and application to functional genomics
Homo sapiens	CDR3-IMGT	1	289..351	AKDLCSGDSCYADYYYYGMDV	IGHV3-23	IGHD2-15	IGHJ6	AB067260	NA	Construction and characterization of antibody libraries: isolation of therapeutic human antibodies and application to functional genomics
Homo sapiens	CDR3-IMGT	1	286..318	AREGSSFDFDY	IGHV3-13	IGHD6-13	IGHJ4	AB067261	NA	Construction and characterization of antibody libraries: isolation of therapeutic human antibodies and application to functional genomics
Homo sapiens	CDR3-IMGT	1	286..336	ARGTLVDTALRYNWIDP	IGHV4-59	IGHD5-18	IGHJ5	AB067262	NA	Construction and characterization of antibody libraries: isolation of therapeutic human antibodies and application to functional genomics
Homo sapiens	CDR3-IMGT	1	295..363	TRVPSEVLPAAMAVYYYYYYMDV	IGHV3-49	IGHD2-2	IGHJ6	AB067263	NA	Construction and characterization of antibody libraries: isolation of therapeutic human antibodies and application to functional genomics
Homo sapiens	CDR3-IMGT	1	289..342	AGGYCTATSCLYYYGVDV	IGHV3-11	IGHD2-2	IGHJ6	AB067264	NA	Construction and characterization of antibody libraries: isolation of therapeutic human antibodies and application to functional genomics
Homo sapiens	CDR3-IMGT	1	289..327	ASRMSRQVNAFDI	IGHV3-11	IGHD2-2	IGHJ3	AB067265	NA	Construction and characterization of antibody libraries: isolation of therapeutic human antibodies and application to functional genomics
Homo sapiens	CDR3-IMGT	1	289..330	AKDKGRAYNSYFDY	IGHV3-9	IGHD5-5	IGHJ4	AB067266	NA	Construction and characterization of antibody libraries: isolation of therapeutic human antibodies and application to functional genomics
Homo sapiens	CDR3-IMGT	1	289..339	AIMQPPWEQPYPEYFHH	NA	IGHD1-26	IGHJ1	AB067267	NA	Construction and characterization of antibody libraries: isolation of therapeutic human antibodies and application to functional genomics
Homo sapiens	CDR3-IMGT	1	289..333	ARDNDGSSHYALFDY	IGHV3-33	IGHD3-22	IGHJ4	AB067268	NA	Construction and characterization of antibody libraries: isolation of therapeutic human antibodies and application to functional genomics
Homo sapiens	CDR3-IMGT	1	289..345	ARKGGGIAAPGTLRRAFDI	IGHV3-20	IGHD6-13	IGHJ3	AB067269	NA	Construction and characterization of antibody libraries: isolation of therapeutic human antibodies and application to functional genomics
Homo sapiens	CDR3-IMGT	1	286..333	ARDSSGWYYYYYYMDV	IGHV4-59	IGHD6-19	IGHJ6	AB067270	NA	Construction and characterization of antibody libraries: isolation of therapeutic human antibodies and application to functional genomics
Homo sapiens	CDR3-IMGT	1	292..333	ARSPGDRVGDAFDI	IGHV4-31	IGHD5-12	IGHJ3	AB067271	NA	Construction and characterization of antibody libraries: isolation of therapeutic human antibodies and application to functional genomics
Homo sapiens	CDR3-IMGT	1	286..345	ARFCYLYNYYGSGSYYAFDI	IGHV4-59	IGHD3-10	IGHJ3	AB067272	NA	Construction and characterization of antibody libraries: isolation of therapeutic human antibodies and application to functional genomics
Homo sapiens	CDR3-IMGT	1	292..330	ARADYGDYDAFDI	IGHV4-31	IGHD4-17	IGHJ3	AB067274	NA	Construction and characterization of antibody libraries: isolation of therapeutic human antibodies and application to functional genomics
Homo sapiens	CDR3-IMGT	1	286..339	ARSPSSGSYYYYYYGMDV	IGHV4-59	IGHD1-26	IGHJ6	AB067275	NA	Construction and characterization of antibody libraries: isolation of therapeutic human antibodies and application to functional genomics
Homo sapiens	CDR3-IMGT	1	292..330	ARDNWNYYYGMDV	NA	IGHD1-7	IGHJ6	AB067276	NA	Construction and characterization of antibody libraries: isolation of therapeutic human antibodies and application to functional genomics
Homo sapiens	CDR3-IMGT	1	292..351	ARQGRRWITGSGYYYYAIDI	IGHV4-39	IGHD5-12	IGHJ6	AB067277	NA	Construction and characterization of antibody libraries: isolation of therapeutic human antibodies and application to functional genomics
Homo sapiens	CDR3-IMGT	1	292..336	ARRRVAMDGYTGFDF	IGHV4-39	IGHD5-24	IGHJ4	AB067278	NA	Construction and characterization of antibody libraries: isolation of therapeutic human antibodies and application to functional genomics
Homo sapiens	CDR3-IMGT	1	292..327	ARHDHYDTSIHY	IGHV4-39	IGHD3-22	IGHJ5	AB067279	NA	Construction and characterization of antibody libraries: isolation of therapeutic human antibodies and application to functional genomics
Homo sapiens	CDR3-IMGT	1	286..309	ARGRLGDV	IGHV4-34	IGHD6-19	IGHJ6	AB067280	NA	Construction and characterization of antibody libraries: isolation of therapeutic human antibodies and application to functional genomics
Homo sapiens	CDR3-IMGT	1	292..327	ARRDIFGEFFGY	IGHV4-39	IGHD3-10	IGHJ4	AB067281	NA	Construction and characterization of antibody libraries: isolation of therapeutic human antibodies and application to functional genomics
Homo sapiens	CDR3-IMGT	1	292..321	ASLSRGMVIV	IGHV4-39	IGHD2-21	IGHJ3	AB067282	NA	Construction and characterization of antibody libraries: isolation of therapeutic human antibodies and application to functional genomics
Homo sapiens	CDR3-IMGT	1	286..327	ARVIPRTSGDTFDI	NA	IGHD1-14	IGHJ3	AB067283	NA	Construction and characterization of antibody libraries: isolation of therapeutic human antibodies and application to functional genomics
Homo sapiens	CDR3-IMGT	1	292..327	AKSGTYRWYFDY	IGHV4-39	IGHD1-26	IGHJ4	AB067284	NA	Construction and characterization of antibody libraries: isolation of therapeutic human antibodies and application to functional genomics
Homo sapiens	CDR3-IMGT	1	289..324	AREGLAVAGFDS	IGHV3-30	IGHD6-19	IGHJ4	AB067285	NA	Construction and characterization of antibody libraries: isolation of therapeutic human antibodies and application to functional genomics
Homo sapiens	CDR3-IMGT	1	286..312	ASGYNFFDY	IGHV4-59	IGHD5-24	IGHJ4	AB067286	NA	Construction and characterization of antibody libraries: isolation of therapeutic human antibodies and application to functional genomics
Homo sapiens	CDR3-IMGT	1	289..324	TRDHSGYVPFGY	IGHV4-4	IGHD5-12	IGHJ4	AB067287	NA	Construction and characterization of antibody libraries: isolation of therapeutic human antibodies and application to functional genomics
Homo sapiens	CDR3-IMGT	1	295..351	TTDASTMIVVAGQHDVIDI	IGHV3-15	IGHD3-22	IGHJ3	AB067288	NA	Construction and characterization of antibody libraries: isolation of therapeutic human antibodies and application to functional genomics
Homo sapiens	CDR3-IMGT	1	292..336	AALAPGIAFPDGFDI	IGHV4-39	IGHD6-13	IGHJ3	AB067289	NA	Construction and characterization of antibody libraries: isolation of therapeutic human antibodies and application to functional genomics
Homo sapiens	CDR3-IMGT	1	292..324	ARKSGFREFDL	IGHV4-31	IGHD1-26	IGHJ5	AB067290	NA	Construction and characterization of antibody libraries: isolation of therapeutic human antibodies and application to functional genomics
Homo sapiens	CDR3-IMGT	1	286..324	CGYSSNWYGYFQH	IGHV4-4	IGHD6-13	IGHJ1	AB067291	NA	Construction and characterization of antibody libraries: isolation of therapeutic human antibodies and application to functional genomics
Homo sapiens	CDR3-IMGT	1	286..366	ARDKRTVRVTKYGSGGHQSYFYFGLDV	IGHV4-59	IGHD3-10	IGHJ6	AB067292	NA	Construction and characterization of antibody libraries: isolation of therapeutic human antibodies and application to functional genomics
Homo sapiens	CDR3-IMGT	1	292..324	ARRRGGDPFDI	IGHV4-31	IGHD3-3	IGHJ3	AB067293	NA	Construction and characterization of antibody libraries: isolation of therapeutic human antibodies and application to functional genomics
Homo sapiens	CDR3-IMGT	1	286..327	ARNNWGSRYWYFDL	IGHV4-4	IGHD7-27	IGHJ2	AB067294	NA	Construction and characterization of antibody libraries: isolation of therapeutic human antibodies and application to functional genomics
Homo sapiens	CDR3-IMGT	1	292..336	ARDPGDNYYYYGMDV	IGHV4-39	IGHD4-23	IGHJ6	AB067295	NA	Construction and characterization of antibody libraries: isolation of therapeutic human antibodies and application to functional genomics
Homo sapiens	CDR3-IMGT	1	286..333	ARLDMSILTGSYSLDY	IGHV4-59	IGHD3-9	IGHJ4	AB067296	NA	Construction and characterization of antibody libraries: isolation of therapeutic human antibodies and application to functional genomics
Homo sapiens	CDR3-IMGT	1	286..336	ARDSQLDFWSATYGVDV	IGHV4-4	IGHD3-3	IGHJ6	AB067297	NA	Construction and characterization of antibody libraries: isolation of therapeutic human antibodies and application to functional genomics
Homo sapiens	CDR3-IMGT	1	292..339	ARPLGSSGWTNDAFDI	IGHV4-31	IGHD6-19	IGHJ3	AB067298	NA	Construction and characterization of antibody libraries: isolation of therapeutic human antibodies and application to functional genomics
Homo sapiens	CDR3-IMGT	1	292..336	ARDWTITSVGGWFDP	IGHV4-39	IGHD2-2	IGHJ5	AB067299	NA	Construction and characterization of antibody libraries: isolation of therapeutic human antibodies and application to functional genomics
Homo sapiens	CDR3-IMGT	1	292..327	ATAAAGPYYFDY	IGHV4-31	IGHD6-13	IGHJ4	AB067300	NA	Construction and characterization of antibody libraries: isolation of therapeutic human antibodies and application to functional genomics
Homo sapiens	CDR3-IMGT	1	289..321	AVASPTVTFDY	IGHV1-2	IGHD4-17	IGHJ4	AB067301	NA	Construction and characterization of antibody libraries: isolation of therapeutic human antibodies and application to functional genomics
Homo sapiens	CDR3-IMGT	1	289..345	ARDVSRGYSGYYYYYGMDV	IGHV1-18	IGHD5-12	IGHJ6	AB067302	NA	Construction and characterization of antibody libraries: isolation of therapeutic human antibodies and application to functional genomics
Homo sapiens	CDR3-IMGT	1	289..324	ARGSHSTGAFDI	IGHV1-18	IGHD1-1	IGHJ3	AB067303	NA	Construction and characterization of antibody libraries: isolation of therapeutic human antibodies and application to functional genomics
Homo sapiens	CDR3-IMGT	1	289..330	ARGMAVAPVSRFDP	IGHV1-8	IGHD6-19	IGHJ5	AB067304	NA	Construction and characterization of antibody libraries: isolation of therapeutic human antibodies and application to functional genomics
Homo sapiens	CDR3-IMGT	1	289..351	ARDVYDILTGYSLYYYYGMDV	NA	IGHD3-9	IGHJ6	AB067305	NA	Construction and characterization of antibody libraries: isolation of therapeutic human antibodies and application to functional genomics
Homo sapiens	CDR3-IMGT	1	289..318	ARDHSGYEDY	IGHV1-8	IGHD5-12	IGHJ4	AB067306	NA	Construction and characterization of antibody libraries: isolation of therapeutic human antibodies and application to functional genomics
Homo sapiens	CDR3-IMGT	1	289..324	ARVPTIVGPFDY	IGHV1-2	IGHD3-16	IGHJ4	AB067308	NA	Construction and characterization of antibody libraries: isolation of therapeutic human antibodies and application to functional genomics
Homo sapiens	CDR3-IMGT	1	289..330	ATYYGSGSYSWFDY	NA	IGHD3-10	IGHJ4	AB067309	NA	Construction and characterization of antibody libraries: isolation of therapeutic human antibodies and application to functional genomics
Homo sapiens	CDR3-IMGT	1	289..324	AIDFLTTTLGDF	IGHV1-2	IGHD5-12	IGHJ4	AB067310	NA	Construction and characterization of antibody libraries: isolation of therapeutic human antibodies and application to functional genomics
Homo sapiens	CDR3-IMGT	1	289..336	ARCGSTTTCYNYGMDV	IGHV1-18	IGHD2-2	IGHJ6	AB067311	NA	Construction and characterization of antibody libraries: isolation of therapeutic human antibodies and application to functional genomics
Homo sapiens	CDR3-IMGT	1	289..324	VRGTSSSPGLDY	IGHV1-46	IGHD6-6	IGHJ4	AB067312	NA	Construction and characterization of antibody libraries: isolation of therapeutic human antibodies and application to functional genomics
Homo sapiens	CDR3-IMGT	1	289..318	GTIEGGTGTY	IGHV1-2	IGHD6-19	IGHJ4	AB067314	NA	Construction and characterization of antibody libraries: isolation of therapeutic human antibodies and application to functional genomics
Homo sapiens	CDR3-IMGT	1	289..321	ARQSTGRYFDS	IGHV5-51	NA	IGHJ4	AB067315	NA	Construction and characterization of antibody libraries: isolation of therapeutic human antibodies and application to functional genomics
Homo sapiens	CDR3-IMGT	1	289..342	ARWEGGSSVGEGWDWLDP	IGHV1-2	IGHD6-6	IGHJ5	AB067316	NA	Construction and characterization of antibody libraries: isolation of therapeutic human antibodies and application to functional genomics
Homo sapiens	CDR3-IMGT	1	289..339	ARGDCNNGVCYPGGLDV	IGHV1-46	IGHD2-8	IGHJ3	AB067317	NA	Construction and characterization of antibody libraries: isolation of therapeutic human antibodies and application to functional genomics
Homo sapiens	CDR3-IMGT	1	289..330	ARDKDTTTWYGMDV	IGHV1-2	IGHD5-18	IGHJ6	AB067318	NA	Construction and characterization of antibody libraries: isolation of therapeutic human antibodies and application to functional genomics
Homo sapiens	CDR3-IMGT	1	289..342	ARREGGSSVGEGWDWLDP	IGHV1-2	IGHD6-6	IGHJ5	AB067319	NA	Construction and characterization of antibody libraries: isolation of therapeutic human antibodies and application to functional genomics
Homo sapiens	CDR3-IMGT	1	289..324	ARELPKSCYFDY	IGHV1-46	IGHD2-15	IGHJ4	AB067321	NA	Construction and characterization of antibody libraries: isolation of therapeutic human antibodies and application to functional genomics
Homo sapiens	CDR3-IMGT	1	289..336	ARDRTTVTNSYNVMDI	IGHV1-46	IGHD4-4	IGHJ6	AB067322	NA	Construction and characterization of antibody libraries: isolation of therapeutic human antibodies and application to functional genomics
Homo sapiens	CDR3-IMGT	1	289..321	ARGIDYYYMDV	IGHV1-46	IGHD3-3	IGHJ6	AB067323	NA	Construction and characterization of antibody libraries: isolation of therapeutic human antibodies and application to functional genomics
Homo sapiens	CDR3-IMGT	1	289..327	ARVGKEWSYGMDV	IGHV1-8	IGHD3-16	IGHJ6	AB067324	NA	Construction and characterization of antibody libraries: isolation of therapeutic human antibodies and application to functional genomics
Homo sapiens	CDR3-IMGT	1	289..336	ARGVWFGESPSGGMDV	IGHV1-46	IGHD3-10	IGHJ6	AB067325	NA	Construction and characterization of antibody libraries: isolation of therapeutic human antibodies and application to functional genomics
Homo sapiens	CDR3-IMGT	1	289..330	ARPAVERLEEAFDI	IGHV5-51	IGHD1-1	IGHJ3	AB067326	NA	Construction and characterization of antibody libraries: isolation of therapeutic human antibodies and application to functional genomics
Homo sapiens	CDR3-IMGT	1	289..321	ARLFDLTHLDV	IGHV5-51	IGHD3-3	IGHJ6	AB067327	NA	Construction and characterization of antibody libraries: isolation of therapeutic human antibodies and application to functional genomics
Homo sapiens	CDR3-IMGT	1	289..327	VRNYDLPFGAFEI	NA	IGHD2-8	IGHJ3	AB067328	NA	Construction and characterization of antibody libraries: isolation of therapeutic human antibodies and application to functional genomics
Homo sapiens	CDR3-IMGT	1	289..354	AKRSQEMVWFGDRFYYYYGMDV	IGHV1-2	IGHD3-10	IGHJ6	AB067329	NA	Construction and characterization of antibody libraries: isolation of therapeutic human antibodies and application to functional genomics
Homo sapiens	CDR3-IMGT	1	289..330	ARQAGDYHFWTAEY	IGHV5-51	IGHD3-3	IGHJ4	AB067330	NA	Construction and characterization of antibody libraries: isolation of therapeutic human antibodies and application to functional genomics
Homo sapiens	CDR3-IMGT	1	289..339	ASGYFDSSTYDYSHFEY	NA	IGHD3-22	IGHJ4	AB067331	NA	Construction and characterization of antibody libraries: isolation of therapeutic human antibodies and application to functional genomics
Homo sapiens	CDR3-IMGT	1	289..318	ARDYYYGMDV	IGHV1-18	NA	IGHJ6	AB067332	NA	Construction and characterization of antibody libraries: isolation of therapeutic human antibodies and application to functional genomics
Homo sapiens	CDR3-IMGT	1	289..339	ARAKDSGSPGYYSPMDV	NA	IGHD1-26	IGHJ6	AB067333	NA	Construction and characterization of antibody libraries: isolation of therapeutic human antibodies and application to functional genomics
Homo sapiens	CDR3-IMGT	1	289..327	ARNWGVPHWYFDL	IGHV5-51	IGHD7-27	IGHJ2	AB067334	NA	Construction and characterization of antibody libraries: isolation of therapeutic human antibodies and application to functional genomics
Homo sapiens	CDR3-IMGT	1	289..324	AREEELYRYFDL	IGHV1-69	IGHD3-10	IGHJ2	AB067335	NA	Construction and characterization of antibody libraries: isolation of therapeutic human antibodies and application to functional genomics
Homo sapiens	CDR3-IMGT	1	298..330	ARDWVSSLFDY	IGHV6-1	IGHD6-19	IGHJ4	AB067336	NA	Construction and characterization of antibody libraries: isolation of therapeutic human antibodies and application to functional genomics
Homo sapiens	CDR3-IMGT	1	298..330	ARGPAGDAFDI	IGHV6-1	IGHD6-19	IGHJ3	AB067338	NA	Construction and characterization of antibody libraries: isolation of therapeutic human antibodies and application to functional genomics
Homo sapiens	CDR3-IMGT	1	298..333	ARYSSSWYAFDI	IGHV6-1	IGHD6-13	IGHJ3	AB067339	NA	Construction and characterization of antibody libraries: isolation of therapeutic human antibodies and application to functional genomics
Homo sapiens	CDR3-IMGT	1	298..339	ARDQRTGSGSYYDY	IGHV6-1	IGHD3-10	IGHJ4	AB067340	NA	Construction and characterization of antibody libraries: isolation of therapeutic human antibodies and application to functional genomics
Homo sapiens	CDR3-IMGT	1	298..345	ARMIAAAARYYYGMDV	IGHV6-1	IGHD6-13	IGHJ6	AB067341	NA	Construction and characterization of antibody libraries: isolation of therapeutic human antibodies and application to functional genomics
Homo sapiens	CDR3-IMGT	1	298..339	ARVGVWGPANAFDI	IGHV6-1	IGHD3-10	IGHJ3	AB067342	NA	Construction and characterization of antibody libraries: isolation of therapeutic human antibodies and application to functional genomics
Homo sapiens	CDR3-IMGT	1	298..339	AKLGIGYYYYGMDV	IGHV6-1	IGHD3-10	IGHJ6	AB067343	NA	Construction and characterization of antibody libraries: isolation of therapeutic human antibodies and application to functional genomics
Homo sapiens	CDR3-IMGT	1	298..342	ARDPVNSSGSDAFDI	IGHV6-1	IGHD6-19	IGHJ3	AB067344	NA	Construction and characterization of antibody libraries: isolation of therapeutic human antibodies and application to functional genomics
Homo sapiens	CDR3-IMGT	1	298..360	ARVRGYCSSSSCYGLDYGVDV	IGHV6-1	IGHD2-2	IGHJ6	AB067346	NA	Construction and characterization of antibody libraries: isolation of therapeutic human antibodies and application to functional genomics
Homo sapiens	CDR3-IMGT	1	298..333	ARMGATPRNYDY	IGHV6-1	IGHD1-1	IGHJ4	AB067347	NA	Construction and characterization of antibody libraries: isolation of therapeutic human antibodies and application to functional genomics
Homo sapiens	CDR3-IMGT	1	298..360	ARVRGYCSSSSCYGLDYGMDV	IGHV6-1	IGHD2-2	IGHJ6	AB067348	NA	Construction and characterization of antibody libraries: isolation of therapeutic human antibodies and application to functional genomics
Homo sapiens	CDR3-IMGT	1	298..360	ARVRGYCSGTSCYGLDYGMDV	IGHV6-1	IGHD2-2	IGHJ6	AB067349	NA	Construction and characterization of antibody libraries: isolation of therapeutic human antibodies and application to functional genomics
Homo sapiens	CDR3-IMGT	1	298..360	ARVRGYCSGSSCYGLDYGMDV	IGHV6-1	IGHD2-2	IGHJ6	AB067350	NA	Construction and characterization of antibody libraries: isolation of therapeutic human antibodies and application to functional genomics
Homo sapiens	CDR3-IMGT	1	298..330	ARGWMKYGMDV	IGHV6-1	IGHD2-8	IGHJ6	AB067351	NA	Construction and characterization of antibody libraries: isolation of therapeutic human antibodies and application to functional genomics
Homo sapiens	CDR3-IMGT	1	298..318	AGPYLHH	IGHV6-1	NA	IGHJ1	AB067353	NA	Construction and characterization of antibody libraries: isolation of therapeutic human antibodies and application to functional genomics
Homo sapiens	CDR3-IMGT	1	298..360	ARVRGYCSTSSCYGLDYGMDV	IGHV6-1	IGHD2-15	IGHJ6	AB067354	NA	Construction and characterization of antibody libraries: isolation of therapeutic human antibodies and application to functional genomics
Homo sapiens	CDR3-IMGT	1	298..342	SRDAYSSGQFDAFDI	IGHV6-1	IGHD6-19	IGHJ3	AB067355	NA	Construction and characterization of antibody libraries: isolation of therapeutic human antibodies and application to functional genomics
Homo sapiens	CDR3-IMGT	1	298..327	VKDKYWGMGV	IGHV6-1	IGHD5-12	IGHJ6	AB067356	NA	Construction and characterization of antibody libraries: isolation of therapeutic human antibodies and application to functional genomics
Homo sapiens	CDR3-IMGT	1	298..348	SRSGIYYYDSSGWALDF	IGHV6-1	IGHD3-22	IGHJ6	AB067357	NA	Construction and characterization of antibody libraries: isolation of therapeutic human antibodies and application to functional genomics
Homo sapiens	CDR3-IMGT	1	298..360	ARAPRGYRDYDSTYYYYGMDV	IGHV6-1	IGHD5-12	IGHJ6	AB067358	NA	Construction and characterization of antibody libraries: isolation of therapeutic human antibodies and application to functional genomics
Homo sapiens	CDR3-IMGT	1	292..357	ARASIFGVLIDLPTVPGGWFDR	NA	IGHD3-3	IGHJ5	AB067359	NA	Construction and characterization of antibody libraries: isolation of therapeutic human antibodies and application to functional genomics
Homo sapiens	CDR3-IMGT	1	298..327	ARAYNHGMDV	IGHV6-1	IGHD5-12	IGHJ6	AB067360	NA	Construction and characterization of antibody libraries: isolation of therapeutic human antibodies and application to functional genomics
Homo sapiens	CDR3-IMGT	1	298..333	ARGVSGQAAVVN	IGHV6-1	IGHD3-16	IGHJ4	AB067361	NA	Construction and characterization of antibody libraries: isolation of therapeutic human antibodies and application to functional genomics
Homo sapiens	CDR3-IMGT	1	286..339	ARSATLSSDSVYFYYMDV	IGHV4-59	IGHD2-8	IGHJ6	AB067362	NA	Construction and characterization of antibody libraries: isolation of therapeutic human antibodies and application to functional genomics
Homo sapiens	CDR3-IMGT	1	298..363	ARGAPLERHRFSANYYYFAMDV	IGHV6-1	IGHD5-12	IGHJ6	AB067363	NA	Construction and characterization of antibody libraries: isolation of therapeutic human antibodies and application to functional genomics
Homo sapiens	CDR3-IMGT	1	298..345	ARDLSGYGQYYYYMDV	IGHV6-1	IGHD3-3	IGHJ6	AB067364	NA	Construction and characterization of antibody libraries: isolation of therapeutic human antibodies and application to functional genomics
Homo sapiens	CDR3-IMGT	1	298..336	ARDPAYSYSLFDQ	IGHV6-1	NA	IGHJ4	AB067365	NA	Construction and characterization of antibody libraries: isolation of therapeutic human antibodies and application to functional genomics
Homo sapiens	CDR3-IMGT	1	298..339	ARDYCDSSGYCFDN	IGHV6-1	IGHD3-22	IGHJ4	AB067366	NA	Construction and characterization of antibody libraries: isolation of therapeutic human antibodies and application to functional genomics
Homo sapiens	CDR3-IMGT	1	298..342	SRDTYNSGQFDAFDI	IGHV6-1	IGHD6-19	IGHJ3	AB067367	NA	Construction and characterization of antibody libraries: isolation of therapeutic human antibodies and application to functional genomics
Homo sapiens	CDR3-IMGT	1	298..339	ARGGSGWYAEYFQY	IGHV6-1	IGHD6-19	IGHJ1	AB067368	NA	Construction and characterization of antibody libraries: isolation of therapeutic human antibodies and application to functional genomics
Homo sapiens	CDR3-IMGT	1	298..360	ARGPGYSGYDGSTYYYYGMDV	IGHV6-1	IGHD5-12	IGHJ6	AB067369	NA	Construction and characterization of antibody libraries: isolation of therapeutic human antibodies and application to functional genomics
Homo sapiens	CDR3-IMGT	1	298..339	ASAGHLYYYCAMDV	IGHV6-1	IGHD1-26	IGHJ6	AB067370	NA	Construction and characterization of antibody libraries: isolation of therapeutic human antibodies and application to functional genomics
Homo sapiens	CDR3-IMGT	1	289..324	AVPRSSSYWFDP	IGHV1-69	IGHD6-6	IGHJ5	AB067371	NA	Construction and characterization of antibody libraries: isolation of therapeutic human antibodies and application to functional genomics
Homo sapiens	CDR3-IMGT	1	289..339	ARASIVFGLGRLGYLDN	NA	IGHD3-10	IGHJ4	AB067372	NA	Construction and characterization of antibody libraries: isolation of therapeutic human antibodies and application to functional genomics
Homo sapiens	CDR3-IMGT	1	298..327	VRTQNWDYDY	IGHV6-1	IGHD7-27	IGHJ4	AB067373	NA	Construction and characterization of antibody libraries: isolation of therapeutic human antibodies and application to functional genomics
Homo sapiens	CDR3-IMGT	1	298..339	ARDREAGDSPGMDV	IGHV6-1	IGHD4-23	IGHJ6	AB067374	NA	Construction and characterization of antibody libraries: isolation of therapeutic human antibodies and application to functional genomics
Homo sapiens	CDR3-IMGT	1	286..330	AREGVLPASIRLFDP	IGHV4-59	IGHD2-2	IGHJ5	AB067375	NA	Construction and characterization of antibody libraries: isolation of therapeutic human antibodies and application to functional genomics
Homo sapiens	CDR3-IMGT	1	298..339	AREHTSSSGWYFDL	IGHV6-1	IGHD6-6	IGHJ2	AB067376	NA	Construction and characterization of antibody libraries: isolation of therapeutic human antibodies and application to functional genomics
Homo sapiens	CDR3-IMGT	1	286..342	ARLVGRAWYDSGADFGMDL	IGHV4-59	IGHD3-10	IGHJ6	AB067377	NA	Construction and characterization of antibody libraries: isolation of therapeutic human antibodies and application to functional genomics
Homo sapiens	CDR3-IMGT	1	289..342	ARPLPAVAGDYYYYGMDV	NA	IGHD6-19	IGHJ6	AB067378	NA	Construction and characterization of antibody libraries: isolation of therapeutic human antibodies and application to functional genomics
Homo sapiens	CDR3-IMGT	1	289..348	ARGPIVVVVAATGLDYGMDV	NA	IGHD2-15	IGHJ6	AB067379	NA	Construction and characterization of antibody libraries: isolation of therapeutic human antibodies and application to functional genomics
Homo sapiens	CDR3-IMGT	1	289..357	ARDPPKPVYDILTGYYYYYGMDV	NA	IGHD3-9	IGHJ6	AB067380	NA	Construction and characterization of antibody libraries: isolation of therapeutic human antibodies and application to functional genomics
Homo sapiens	CDR3-IMGT	1	289..342	VTGGYNYGHRLGYWYFDL	NA	IGHD5-18	IGHJ2	AB067381	NA	Construction and characterization of antibody libraries: isolation of therapeutic human antibodies and application to functional genomics
Homo sapiens	CDR3-IMGT	1	289..330	ATGVGPHSQNVYDI	IGHV1-69	IGHD1-26	IGHJ3	AB067382	NA	Construction and characterization of antibody libraries: isolation of therapeutic human antibodies and application to functional genomics
Homo sapiens	CDR3-IMGT	1	289..327	ARVDTASWEHFDY	NA	IGHD5-18	IGHJ4	AB067383	NA	Construction and characterization of antibody libraries: isolation of therapeutic human antibodies and application to functional genomics
Homo sapiens	CDR3-IMGT	1	289..342	ARTASSGWYGFSDWYFDL	NA	IGHD6-19	IGHJ2	AB067384	NA	Construction and characterization of antibody libraries: isolation of therapeutic human antibodies and application to functional genomics
Homo sapiens	CDR3-IMGT	1	289..333	ARMGRYQLPFYYMDV	NA	IGHD2-2	IGHJ6	AB067385	NA	Construction and characterization of antibody libraries: isolation of therapeutic human antibodies and application to functional genomics
Homo sapiens	CDR3-IMGT	1	289..372	ARNGRGRGYSNYGRPQPKDYSYYYYMDV	NA	IGHD4-4	IGHJ6	AB067386	NA	Construction and characterization of antibody libraries: isolation of therapeutic human antibodies and application to functional genomics
Homo sapiens	CDR3-IMGT	1	289..354	ARGPYITPDHPYYYDPRGAFDI	NA	IGHD3-10	IGHJ3	AB067387	NA	Construction and characterization of antibody libraries: isolation of therapeutic human antibodies and application to functional genomics
Homo sapiens	CDR3-IMGT	1	289..309	ARGARRD	NA	IGHD6-6	IGHJ4	AB067388	NA	Construction and characterization of antibody libraries: isolation of therapeutic human antibodies and application to functional genomics
Homo sapiens	CDR3-IMGT	1	289..339	ARGKIEWELPSGLGMDV	NA	IGHD1-26	IGHJ6	AB067389	NA	Construction and characterization of antibody libraries: isolation of therapeutic human antibodies and application to functional genomics
Homo sapiens	CDR3-IMGT	1	289..333	ARDLYYYDSSGYYYY	IGHV1-2	IGHD3-22	IGHJ4	AB067390	NA	Construction and characterization of antibody libraries: isolation of therapeutic human antibodies and application to functional genomics
Homo sapiens	CDR3-IMGT	1	289..342	ARTYCSSGRCYMSDAFGV	IGHV5-51	IGHD2-15	IGHJ3	AB067391	NA	Construction and characterization of antibody libraries: isolation of therapeutic human antibodies and application to functional genomics
Homo sapiens	CDR3-IMGT	1	289..357	ARLGGEYCGGDCYHYYYYYGMDV	IGHV5-51	IGHD2-21	IGHJ6	AB067392	NA	Construction and characterization of antibody libraries: isolation of therapeutic human antibodies and application to functional genomics
Homo sapiens	CDR3-IMGT	1	289..330	ARDGHLGEAYGLDV	IGHV1-2	IGHD3-16	IGHJ6	AB067393	NA	Construction and characterization of antibody libraries: isolation of therapeutic human antibodies and application to functional genomics
Homo sapiens	CDR3-IMGT	1	289..339	ARGPLLYGDYLGDYFDY	IGHV1-3	IGHD4-17	IGHJ4	AB067394	NA	Construction and characterization of antibody libraries: isolation of therapeutic human antibodies and application to functional genomics
Homo sapiens	CDR3-IMGT	1	286..318	ARGNYYYGMDV	IGHV4-59	NA	IGHJ6	AB067395	NA	Construction and characterization of antibody libraries: isolation of therapeutic human antibodies and application to functional genomics
Homo sapiens	CDR3-IMGT	1	292..333	VREWELLPFTVFDV	IGHV4-61	IGHD2-15	IGHJ3	AB067396	NA	Construction and characterization of antibody libraries: isolation of therapeutic human antibodies and application to functional genomics
Homo sapiens	CDR3-IMGT	1	289..351	ARDYSDIGAAVGAYYYYGMDV	IGHV1-18	IGHD6-13	IGHJ6	AB067397	NA	Construction and characterization of antibody libraries: isolation of therapeutic human antibodies and application to functional genomics
Homo sapiens	CDR3-IMGT	1	289..339	ARDRDCSGGSCYSWFDP	IGHV3-33	IGHD2-15	IGHJ5	AB084083	NA	Anti-CD4 human monoclonal antibodies
Homo sapiens	CDR3-IMGT	1	292..333	ARTNPTLGRGLFDY	IGHV4-61	IGHD3-10	IGHJ4	AB084084	NA	Anti-CD4 human monoclonal antibodies
Homo sapiens	CDR3-IMGT	1	303..347	AKGARRALYYYYMDV	IGHV3-23	IGHD3-16	IGHJ6	AB087877	12600744	Molecular characterization of a human monoclonal antibody to B antigen in ABO blood type
Homo sapiens	CDR3-IMGT	1	289..330	ARAYSSTPDYGMDV	IGHV3-30	IGHD2-2	IGHJ6	AB095272	12874307	VH3 gene usage in neutralizing human antibodies specific for the Entamoeba histolytica Gal/GalNAc lectin heavy subunit
Homo sapiens	CDR3-IMGT	1	289..339	ARDGGGKAASGYYGMDV	IGHV3-21	IGHD3-16	IGHJ6	AB095274	12874307	VH3 gene usage in neutralizing human antibodies specific for the Entamoeba histolytica Gal/GalNAc lectin heavy subunit
Homo sapiens	CDR3-IMGT	1	265..309	ARGKYSPSIGYYFDY	IGHV3-53	IGHD6-6	IGHJ4	AB095276	12874307	VH3 gene usage in neutralizing human antibodies specific for the Entamoeba histolytica Gal/GalNAc lectin heavy subunit
Homo sapiens	CDR3-IMGT	1	289..327	ARGPRFEMAPFDY	IGHV3-48	IGHD5-24	IGHJ4	AB095277	12874307	VH3 gene usage in neutralizing human antibodies specific for the Entamoeba histolytica Gal/GalNAc lectin heavy subunit
Homo sapiens	CDR3-IMGT	1	286..315	ARPQGSRMDV	IGHV4-34	IGHD6-19	IGHJ6	AB110646	12802014	Carbohydrate-dependent signaling from the phosphatidylglucoside-based microdomain induces granulocytic differentiation of HL60 cells
Homo sapiens	CDR3-IMGT	1	289..327	AREGPDSSTALFL	IGHV1-46	IGHD6-6	IGHJ5	AB114449	NA	Isolation of Human Monoclonal Antibodies Neutralizing Human Rotavirus
Homo sapiens	CDR3-IMGT	1	289..339	WVVYHHDRSGWDASFDI	IGHV3-64	IGHD3-22	IGHJ3	AB114450	NA	Isolation of Human Monoclonal Antibodies Neutralizing Human Rotavirus
Homo sapiens	CDR3-IMGT	1	286..336	VRSPRHFWSDRRGYMDV	IGHV3-13	IGHD3-3	IGHJ6	AB114457	NA	Isolation of Human Monoclonal Antibodies Neutralizing Human Rotavirus
Homo sapiens	CDR3-IMGT	1	289..327	ARLALSDGWLHDF	IGHV5-51	NA	IGHJ4	AB245095	16682481	Production of an anti-severe acute respiratory syndrome (SARS) coronavirus human monoclonal antibody Fab fragment by using a combinatorial immunoglobulin gene library derived from patients who recovered from SARS
Homo sapiens	CDR3-IMGT	1	280..342	ARGPLSPPRDTYGTGKDAFDI	IGHV3-21	IGHD3-10	IGHJ3	AB266092	NA	Identification of annexin A2 as a cell surface antigen recognized by a human recombinant Fab fragment from a patient with Sjogren's syndrome associated with marginal zone B-cell lymphoma and hepatitis C virus infection
Homo sapiens	CDR3-IMGT	1	283..324	CAREPTLGRGVWFD	IGHV4-39	IGHD3-10	IGHJ5	AB266512	17272286	Cloning and expression of two human recombinant monoclonal Fab fragments specific for EBV viral capsid antigen
Homo sapiens	CDR3-IMGT	1	280..321	AKVDTPMAYGGIDY	IGHV3-30	IGHD5-5	IGHJ4	AB266513	17272286	Cloning and expression of two human recombinant monoclonal Fab fragments specific for EBV viral capsid antigen
Homo sapiens	CDR3-IMGT	1	274..321	AREDQPVPFGEYYFDS	IGHV4-59	IGHD2-21	IGHJ4	AB274406	18402598	Identification of a human monoclonal Fab with neutralizing activity against H3N2 influenza A strain from a newly constructed human Fab library
Homo sapiens	CDR3-IMGT	1	280..348	ARDGDSITFARLLDPPFYKGMDV	IGHV3-33	IGHD3-16	IGHJ6	AB274408	18402598	Identification of a human monoclonal Fab with neutralizing activity against H3N2 influenza A strain from a newly constructed human Fab library
Homo sapiens	CDR3-IMGT	1	280..348	ARDADMITFARILDPPFHKGMDV	IGHV3-33	IGHD5-5	IGHJ6	AB274410	18402598	Identification of a human monoclonal Fab with neutralizing activity against H3N2 influenza A strain from a newly constructed human Fab library
Homo sapiens	CDR3-IMGT	1	289..324	ARVGVWFGELWY	IGHV1-8	IGHD3-10	IGHJ4	AB289325	17452466	Production of high-affinity human monoclonal antibody fab fragments to the 19-kilodalton C-terminal merozoite surface protein 1 of Plasmodium falciparum
Homo sapiens	CDR3-IMGT	1	289..324	AREGVWFGEFPS	NA	IGHD3-10	IGHJ5	AB289326	17452466	Production of high-affinity human monoclonal antibody fab fragments to the 19-kilodalton C-terminal merozoite surface protein 1 of Plasmodium falciparum
Homo sapiens	CDR3-IMGT	1	289..354	ARDSLPLYDSSGFYKAHDAFDI	NA	IGHD3-22	IGHJ3	AB355876	17457901	Isolation of therapeutic human monoclonal antibodies for varicella-zoster virus and the effect of light chains on the neutralizing activity
Homo sapiens	CDR3-IMGT	1	295..342	TTELWIGEFEVDAFDF	IGHV3-15	IGHD3-10	IGHJ3	AB363072	NA	The repertoire of neutralizing monoclonal antibodies against H3N2 influenza viruses in human
Homo sapiens	CDR3-IMGT	1	295..351	TRTRGYGDYVDSYYYGIDV	IGHV3-49	IGHD4-17	IGHJ6	AB363073	NA	The repertoire of neutralizing monoclonal antibodies against H3N2 influenza viruses in human
Homo sapiens	CDR3-IMGT	1	289..354	ARAMVSDSSDYYYLYQRDAFHV	IGHV3-21	IGHD3-22	IGHJ3	AB363074	NA	The repertoire of neutralizing monoclonal antibodies against H3N2 influenza viruses in human
Homo sapiens	CDR3-IMGT	1	289..348	ARDGLDSTDYDIYYHYGMDL	IGHV1-18	IGHD3-9	IGHJ6	AB363075	NA	The repertoire of neutralizing monoclonal antibodies against H3N2 influenza viruses in human
Homo sapiens	CDR3-IMGT	1	289..357	ARTYCSGGSCYPGALRYYYGMDV	NA	IGHD2-15	IGHJ6	AB363078	NA	The repertoire of neutralizing monoclonal antibodies against H3N2 influenza viruses in human
Homo sapiens	CDR3-IMGT	1	289..342	ARSRVGWLRRGTTFSFDY	IGHV1-2	IGHD5-12	IGHJ4	AB363079	NA	The repertoire of neutralizing monoclonal antibodies against H3N2 influenza viruses in human
Homo sapiens	CDR3-IMGT	1	289..339	AREDHDILDGYHVFFDY	IGHV3-21	IGHD3-9	IGHJ4	AB363080	NA	The repertoire of neutralizing monoclonal antibodies against H3N2 influenza viruses in human
Homo sapiens	CDR3-IMGT	1	289..351	ARDNQQLVRGGRRKPGVGMDV	IGHV3-21	IGHD6-13	IGHJ6	AB363081	NA	The repertoire of neutralizing monoclonal antibodies against H3N2 influenza viruses in human
Homo sapiens	CDR3-IMGT	1	292..345	ARDSGIDHDYGDWFGLDV	IGHV4-61	IGHD4-17	IGHJ6	AB363082	NA	The repertoire of neutralizing monoclonal antibodies against H3N2 influenza viruses in human
Homo sapiens	CDR3-IMGT	1	289..357	ARDKGAGRITMVRGVKRNYGMDV	IGHV1-2	IGHD3-10	IGHJ6	AB363083	NA	The repertoire of neutralizing monoclonal antibodies against H3N2 influenza viruses in human
Homo sapiens	CDR3-IMGT	1	289..357	VNGEQELSSGESFTSSYYYGMDV	IGHV3-30	IGHD3-10	IGHJ6	AB363084	NA	The repertoire of neutralizing monoclonal antibodies against H3N2 influenza viruses in human
Homo sapiens	CDR3-IMGT	1	289..342	ARDSTGFSGYYRRGAFDI	IGHV1-69	IGHD3-22	IGHJ3	AB363086	NA	The repertoire of neutralizing monoclonal antibodies against H3N2 influenza viruses in human
Homo sapiens	CDR3-IMGT	1	289..327	ARRGRYSYGPFDY	IGHV4-4	IGHD5-5	IGHJ4	AB363087	NA	The repertoire of neutralizing monoclonal antibodies against H3N2 influenza viruses in human
Homo sapiens	CDR3-IMGT	1	292..348	ARQSGDSMVRGLIKDWFDT	IGHV4-39	IGHD3-10	IGHJ5	AB363088	NA	The repertoire of neutralizing monoclonal antibodies against H3N2 influenza viruses in human
Homo sapiens	CDR3-IMGT	1	286..333	ARSLRSTRTFRYGMDV	IGHV3-53	IGHD2-2	IGHJ6	AB363089	NA	The repertoire of neutralizing monoclonal antibodies against H3N2 influenza viruses in human
Homo sapiens	CDR3-IMGT	1	289..348	ARVNVRGYSSSWHYYYGMDV	IGHV3-48	IGHD6-13	IGHJ6	AB363090	NA	The repertoire of neutralizing monoclonal antibodies against H3N2 influenza viruses in human
Homo sapiens	CDR3-IMGT	1	289..333	AKDRDRRGRYYGMDV	IGHV3-30	IGHD6-19	IGHJ6	AB363091	NA	The repertoire of neutralizing monoclonal antibodies against H3N2 influenza viruses in human
Homo sapiens	CDR3-IMGT	1	289..330	ARAVIGGYSGELDY	IGHV1-69	IGHD5-12	IGHJ4	AB363092	NA	The repertoire of neutralizing monoclonal antibodies against H3N2 influenza viruses in human
Homo sapiens	CDR3-IMGT	1	289..327	AMFSRSNYDAFDI	IGHV1-2	IGHD1-26	IGHJ3	AB363093	NA	The repertoire of neutralizing monoclonal antibodies against H3N2 influenza viruses in human
Homo sapiens	CDR3-IMGT	1	289..336	ARVQAHAGRYYYGMDV	IGHV1-69	IGHD3-10	IGHJ6	AB363094	NA	The repertoire of neutralizing monoclonal antibodies against H3N2 influenza viruses in human
Homo sapiens	CDR3-IMGT	1	292..342	ARDSPVTTEGWYYGLDV	IGHV4-31	IGHD4-17	IGHJ6	AB363095	NA	The repertoire of neutralizing monoclonal antibodies against H3N2 influenza viruses in human
Homo sapiens	CDR3-IMGT	1	292..339	AHSIPGIAAAGTPFDY	IGHV2-5	IGHD6-13	IGHJ4	AB363096	NA	The repertoire of neutralizing monoclonal antibodies against H3N2 influenza viruses in human
Homo sapiens	CDR3-IMGT	1	289..354	ARVRSGKGSGYFARWNYYGMDV	NA	IGHD3-9	IGHJ6	AB363097	NA	The repertoire of neutralizing monoclonal antibodies against H3N2 influenza viruses in human
Homo sapiens	CDR3-IMGT	1	292..348	ARQSGDSMVRGLIKDWFDS	IGHV4-39	IGHD3-10	IGHJ5	AB363098	NA	The repertoire of neutralizing monoclonal antibodies against H3N2 influenza viruses in human
Homo sapiens	CDR3-IMGT	1	289..357	VNGEQELSSGESFTGSYYYGMDV	IGHV3-30	IGHD3-10	IGHJ6	AB363100	NA	The repertoire of neutralizing monoclonal antibodies against H3N2 influenza viruses in human
Homo sapiens	CDR3-IMGT	1	289..345	VRDQGPVIEEPYYYYGMDV	IGHV3-48	IGHD2-2	IGHJ6	AB363101	NA	The repertoire of neutralizing monoclonal antibodies against H3N2 influenza viruses in human
Homo sapiens	CDR3-IMGT	1	286..336	VRGAYDKDLYFYNGMDV	IGHV3-13	IGHD3-3	IGHJ6	AB363102	NA	The repertoire of neutralizing monoclonal antibodies against H3N2 influenza viruses in human
Homo sapiens	CDR3-IMGT	1	292..348	ARQSGDTVVRGVIKDWFDS	IGHV4-39	IGHD3-10	IGHJ5	AB363103	NA	The repertoire of neutralizing monoclonal antibodies against H3N2 influenza viruses in human
Homo sapiens	CDR3-IMGT	1	292..348	ARQSGDTMVRGVIMDWFDP	IGHV4-39	IGHD3-10	IGHJ5	AB363104	NA	The repertoire of neutralizing monoclonal antibodies against H3N2 influenza viruses in human
Homo sapiens	CDR3-IMGT	1	292..339	AHLIPGIAVAPTVFDI	IGHV2-5	IGHD6-19	IGHJ3	AB363105	NA	The repertoire of neutralizing monoclonal antibodies against H3N2 influenza viruses in human
Homo sapiens	CDR3-IMGT	1	286..330	ASGARASYYDGDFDY	IGHV4-59	IGHD3-10	IGHJ4	AB363106	NA	The repertoire of neutralizing monoclonal antibodies against H3N2 influenza viruses in human
Homo sapiens	CDR3-IMGT	1	292..366	AHTMCRYSAYESDCLPGSYNYGLDV	IGHV2-5	IGHD5-12	IGHJ6	AB363107	NA	The repertoire of neutralizing monoclonal antibodies against H3N2 influenza viruses in human
Homo sapiens	CDR3-IMGT	1	289..345	VRDQGSVIEEPYYYYGMDV	IGHV3-48	IGHD6-13	IGHJ6	AB363108	NA	The repertoire of neutralizing monoclonal antibodies against H3N2 influenza viruses in human
Homo sapiens	CDR3-IMGT	1	295..324	VTDRNVAFEI	IGHV3-15	IGHD1-1	IGHJ3	AB363109	NA	The repertoire of neutralizing monoclonal antibodies against H3N2 influenza viruses in human
Homo sapiens	CDR3-IMGT	1	289..327	ARDDDTDPNAFDL	IGHV3-33	IGHD4-4	IGHJ3	AB363110	NA	The repertoire of neutralizing monoclonal antibodies against H3N2 influenza viruses in human
Homo sapiens	CDR3-IMGT	1	289..339	VRVDHDILDGLHAFFDK	IGHV1-8	IGHD3-9	IGHJ4	AB363111	NA	The repertoire of neutralizing monoclonal antibodies against H3N2 influenza viruses in human
Homo sapiens	CDR3-IMGT	1	289..357	VNGEQELSSGESFTGPYYYGMDV	IGHV3-30	IGHD3-10	IGHJ6	AB363112	NA	The repertoire of neutralizing monoclonal antibodies against H3N2 influenza viruses in human
Homo sapiens	CDR3-IMGT	1	292..348	ARQVGDTMVRGVIKDWFDP	IGHV4-39	IGHD3-10	IGHJ5	AB363113	NA	The repertoire of neutralizing monoclonal antibodies against H3N2 influenza viruses in human
Homo sapiens	CDR3-IMGT	1	292..342	ARDSPVTTDGWYYGLDV	IGHV4-31	IGHD4-17	IGHJ6	AB363114	NA	The repertoire of neutralizing monoclonal antibodies against H3N2 influenza viruses in human
Homo sapiens	CDR3-IMGT	1	289..357	VNGEQELSSGESFTSPYYYGMDV	IGHV3-30	IGHD3-10	IGHJ6	AB363115	NA	The repertoire of neutralizing monoclonal antibodies against H3N2 influenza viruses in human
Homo sapiens	CDR3-IMGT	1	289..369	ARDRRAEALSLGESFHPYYHYYYGMDV	IGHV3-20	IGHD3-10	IGHJ6	AB363117	NA	The repertoire of neutralizing monoclonal antibodies against H3N2 influenza viruses in human
Homo sapiens	CDR3-IMGT	1	289..357	VNGEQELSAGESFTSSYYYGMDV	IGHV3-30	IGHD3-10	IGHJ6	AB363118	NA	The repertoire of neutralizing monoclonal antibodies against H3N2 influenza viruses in human
Homo sapiens	CDR3-IMGT	1	289..357	ANGEQQLSSGESFTSSYYYGMDV	IGHV3-30	IGHD3-10	IGHJ6	AB363119	NA	The repertoire of neutralizing monoclonal antibodies against H3N2 influenza viruses in human
Homo sapiens	CDR3-IMGT	1	289..357	ANGEQQLSSGESFTSPYYYGMDV	IGHV3-30	IGHD3-10	IGHJ6	AB363122	NA	The repertoire of neutralizing monoclonal antibodies against H3N2 influenza viruses in human
Homo sapiens	CDR3-IMGT	1	289..369	GRDRRAEALSPGESMTPYYFYYHGMDV	IGHV3-20	IGHD3-10	IGHJ6	AB363125	NA	The repertoire of neutralizing monoclonal antibodies against H3N2 influenza viruses in human
Homo sapiens	CDR3-IMGT	1	289..360	ASRQIASGTEGLYPDNFYYYRLDV	NA	IGHD4-23	IGHJ6	AB363128	NA	The repertoire of neutralizing monoclonal antibodies against H3N2 influenza viruses in human
Homo sapiens	CDR3-IMGT	1	289..369	ARDRGAEALWVGESMTPYYYYYHGMDV	IGHV3-20	IGHD3-10	IGHJ6	AB363129	NA	The repertoire of neutralizing monoclonal antibodies against H3N2 influenza viruses in human
Homo sapiens	CDR3-IMGT	1	289..333	VRVRVMGFGTDAFDT	IGHV3-11	NA	IGHJ3	AB363130	NA	The repertoire of neutralizing monoclonal antibodies against H3N2 influenza viruses in human
Homo sapiens	CDR3-IMGT	1	292..339	ARVRPYSGYDFYGMDV	IGHV4-31	IGHD5-12	IGHJ6	AB363131	NA	The repertoire of neutralizing monoclonal antibodies against H3N2 influenza viruses in human
Homo sapiens	CDR3-IMGT	1	292..339	ARVRPFSGYDFYGLDA	IGHV4-31	IGHD5-12	IGHJ6	AB363132	NA	The repertoire of neutralizing monoclonal antibodies against H3N2 influenza viruses in human
Homo sapiens	CDR3-IMGT	1	289..333	VRVRVMGFGTDAFDI	IGHV3-11	IGHD3-10	IGHJ3	AB363133	NA	The repertoire of neutralizing monoclonal antibodies against H3N2 influenza viruses in human
Homo sapiens	CDR3-IMGT	1	292..348	ARLAGTAGDLGLDYYRMDV	IGHV4-31	IGHD3-16	IGHJ6	AB363135	NA	The repertoire of neutralizing monoclonal antibodies against H3N2 influenza viruses in human
Homo sapiens	CDR3-IMGT	1	292..339	ARLRPYRDYDFYAMDV	IGHV4-31	IGHD5-12	IGHJ6	AB363136	NA	The repertoire of neutralizing monoclonal antibodies against H3N2 influenza viruses in human
Homo sapiens	CDR3-IMGT	1	292..339	ARLRPFIGYDFYGVDV	IGHV4-31	IGHD5-12	IGHJ6	AB363137	NA	The repertoire of neutralizing monoclonal antibodies against H3N2 influenza viruses in human
Homo sapiens	CDR3-IMGT	1	292..339	ARLRPYSGYDFYGMDV	IGHV4-31	IGHD5-12	IGHJ6	AB363139	NA	The repertoire of neutralizing monoclonal antibodies against H3N2 influenza viruses in human
Homo sapiens	CDR3-IMGT	1	292..339	ARVRPFSGNDFYGLDV	IGHV4-31	IGHD5-12	IGHJ6	AB363140	NA	The repertoire of neutralizing monoclonal antibodies against H3N2 influenza viruses in human
Homo sapiens	CDR3-IMGT	1	292..351	ARGRGFKYGSGMVDYYAMDV	IGHV4-31	IGHD5-5	IGHJ6	AB363141	NA	The repertoire of neutralizing monoclonal antibodies against H3N2 influenza viruses in human
Homo sapiens	CDR3-IMGT	1	289..348	ARGPRIARSPWRLAAAGIDY	IGHV1-2	IGHD6-13	IGHJ4	AB363142	NA	The repertoire of neutralizing monoclonal antibodies against H3N2 influenza viruses in human
Homo sapiens	CDR3-IMGT	1	289..339	ARALSPYYGSGSYVIQH	IGHV1-2	IGHD3-10	IGHJ1	AB363143	NA	The repertoire of neutralizing monoclonal antibodies against H3N2 influenza viruses in human
Homo sapiens	CDR3-IMGT	1	289..345	AKDRRPFHRRRIPGYDMDV	IGHV3-30	IGHD6-13	IGHJ6	AB363144	NA	The repertoire of neutralizing monoclonal antibodies against H3N2 influenza viruses in human
Homo sapiens	CDR3-IMGT	1	289..345	ARQKGYGSGKLYYYYGMDV	IGHV1-18	IGHD3-10	IGHJ6	AB363145	NA	The repertoire of neutralizing monoclonal antibodies against H3N2 influenza viruses in human
Homo sapiens	CDR3-IMGT	1	286..324	ARASTYYEGGFDY	IGHV4-59	IGHD3-10	IGHJ4	AB363146	NA	The repertoire of neutralizing monoclonal antibodies against H3N2 influenza viruses in human
Homo sapiens	CDR3-IMGT	1	289..342	AKGIVARPRSRYYYGMDV	IGHV3-30	IGHD6-6	IGHJ6	AB363147	NA	The repertoire of neutralizing monoclonal antibodies against H3N2 influenza viruses in human
Homo sapiens	CDR3-IMGT	1	292..339	ARHYDLLRGYPPGFDF	IGHV4-39	IGHD3-3	IGHJ4	AB363148	NA	The repertoire of neutralizing monoclonal antibodies against H3N2 influenza viruses in human
Homo sapiens	CDR3-IMGT	1	289..330	ARGGSYRVKYGMDV	IGHV1-2	IGHD3-16	IGHJ6	AB363149	NA	The repertoire of neutralizing monoclonal antibodies against H3N2 influenza viruses in human
Homo sapiens	CDR3-IMGT	1	289..348	ARDGVDTAMEDYYYYYGMDV	IGHV3-48	IGHD5-5	IGHJ6	AB363150	NA	The repertoire of neutralizing monoclonal antibodies against H3N2 influenza viruses in human
Homo sapiens	CDR3-IMGT	1	289..351	ARFRPPPRRGSGWYGYYGMDV	IGHV1-2	IGHD6-19	IGHJ6	AB363151	NA	The repertoire of neutralizing monoclonal antibodies against H3N2 influenza viruses in human
Homo sapiens	CDR3-IMGT	1	286..336	ARGTFLTRRYSGSYYAY	IGHV4-34	IGHD1-26	IGHJ4	AB363152	NA	The repertoire of neutralizing monoclonal antibodies against H3N2 influenza viruses in human
Homo sapiens	CDR3-IMGT	1	286..342	ARGQLRAAGKRRFTTYFDY	IGHV4-34	IGHD6-13	IGHJ4	AB363153	NA	The repertoire of neutralizing monoclonal antibodies against H3N2 influenza viruses in human
Homo sapiens	CDR3-IMGT	1	286..336	ARGRRQLVRARAEYFQH	IGHV4-34	IGHD6-13	IGHJ1	AB363154	NA	The repertoire of neutralizing monoclonal antibodies against H3N2 influenza viruses in human
Homo sapiens	CDR3-IMGT	1	289..345	ARDGVGSSSWRARRSGMDV	IGHV1-2	IGHD6-13	IGHJ6	AB363155	NA	The repertoire of neutralizing monoclonal antibodies against H3N2 influenza viruses in human
Homo sapiens	CDR3-IMGT	1	289..348	ARERKPYYDSNGYPSRSMDV	IGHV3-48	IGHD3-22	IGHJ6	AB363156	NA	The repertoire of neutralizing monoclonal antibodies against H3N2 influenza viruses in human
Homo sapiens	CDR3-IMGT	1	289..342	AREGGPERRHYYYYGMDV	NA	IGHD1-14	IGHJ6	AB363157	NA	The repertoire of neutralizing monoclonal antibodies against H3N2 influenza viruses in human
Homo sapiens	CDR3-IMGT	1	292..354	ARDSRYFDRSISMMVRGAFDV	NA	IGHD3-9	IGHJ3	AB363158	NA	The repertoire of neutralizing monoclonal antibodies against H3N2 influenza viruses in human
Homo sapiens	CDR3-IMGT	1	289..339	ARSGYQRPRYYYYGMDV	IGHV1-18	IGHD2-2	IGHJ6	AB363159	NA	The repertoire of neutralizing monoclonal antibodies against H3N2 influenza viruses in human
Homo sapiens	CDR3-IMGT	1	286..321	ARFGRISYGMDV	IGHV3-53	IGHD3-10	IGHJ6	AB363160	NA	The repertoire of neutralizing monoclonal antibodies against H3N2 influenza viruses in human
Homo sapiens	CDR3-IMGT	1	289..384	ARDLLRRRGGSGYYSGPGSYYTNYRMNYGMDA	IGHV1-2	IGHD3-10	IGHJ6	AB363161	NA	The repertoire of neutralizing monoclonal antibodies against H3N2 influenza viruses in human
Homo sapiens	CDR3-IMGT	1	295..342	TTEYSGSYFYYYGMDV	IGHV3-15	IGHD1-26	IGHJ6	AB363162	NA	The repertoire of neutralizing monoclonal antibodies against H3N2 influenza viruses in human
Homo sapiens	CDR3-IMGT	1	292..339	ARLRPFIGYDFYGADV	IGHV4-31	IGHD5-12	IGHJ6	AB363164	NA	The repertoire of neutralizing monoclonal antibodies against H3N2 influenza viruses in human
Homo sapiens	CDR3-IMGT	1	295..324	TTDRNVAFDI	IGHV3-15	IGHD1-1	IGHJ3	AB363165	NA	The repertoire of neutralizing monoclonal antibodies against H3N2 influenza viruses in human
Homo sapiens	CDR3-IMGT	1	286..336	AREGWDDSSGFYERVEY	IGHV3-53	IGHD3-22	IGHJ4	AB363166	NA	The repertoire of neutralizing monoclonal antibodies against H3N2 influenza viruses in human
Homo sapiens	CDR3-IMGT	1	289..360	ASREIPEDKRGSYPDNFYYYRLDV	IGHV1-69	IGHD3-3	IGHJ6	AB363167	NA	The repertoire of neutralizing monoclonal antibodies against H3N2 influenza viruses in human
Homo sapiens	CDR3-IMGT	1	295..324	VTDRNVAFEV	IGHV3-15	IGHD5-12	IGHJ3	AB363168	NA	The repertoire of neutralizing monoclonal antibodies against H3N2 influenza viruses in human
Homo sapiens	CDR3-IMGT	1	292..348	ARLAGTAGDLGLDYYRVDV	IGHV4-31	IGHD3-16	IGHJ6	AB363171	NA	The repertoire of neutralizing monoclonal antibodies against H3N2 influenza viruses in human
Homo sapiens	CDR3-IMGT	1	292..339	ARLRPYSGYDFYAMDV	IGHV4-31	IGHD5-12	IGHJ6	AB363172	NA	The repertoire of neutralizing monoclonal antibodies against H3N2 influenza viruses in human
Homo sapiens	CDR3-IMGT	1	292..351	ARLRSYYETRGYSDYYAMDV	IGHV4-61	IGHD3-22	IGHJ6	AB363173	NA	The repertoire of neutralizing monoclonal antibodies against H3N2 influenza viruses in human
Homo sapiens	CDR3-IMGT	1	289..354	ARENYHDSSGNFWDYYYYGMDV	IGHV1-2	IGHD3-22	IGHJ6	AB363174	NA	The repertoire of neutralizing monoclonal antibodies against H3N2 influenza viruses in human
Homo sapiens	CDR3-IMGT	1	289..375	TKDNRYCRGDSCYSLRGESPNQYYAGMDV	IGHV3-9	IGHD2-15	IGHJ6	AB363180	NA	The repertoire of neutralizing monoclonal antibodies against H3N2 influenza viruses in human
Homo sapiens	CDR3-IMGT	1	292..348	AHTALVRRELDNYYSAMDV	IGHV2-5	IGHD4-23	IGHJ6	AB363183	NA	The repertoire of neutralizing monoclonal antibodies against H3N2 influenza viruses in human
Homo sapiens	CDR3-IMGT	1	292..348	ARLPFRLGELSRNYYGMDV	IGHV2-70	IGHD3-16	IGHJ6	AB363184	NA	The repertoire of neutralizing monoclonal antibodies against H3N2 influenza viruses in human
Homo sapiens	CDR3-IMGT	1	292..348	AHTALLRRELDNYYSAMDV	IGHV2-5	IGHD4-23	IGHJ6	AB363186	NA	The repertoire of neutralizing monoclonal antibodies against H3N2 influenza viruses in human
Homo sapiens	CDR3-IMGT	1	292..348	ARLPFRLGELSRHYFGMDV	IGHV2-70	IGHD3-16	IGHJ6	AB363187	NA	The repertoire of neutralizing monoclonal antibodies against H3N2 influenza viruses in human
Homo sapiens	CDR3-IMGT	1	286..342	ARVGISITETGRVDWYFGV	IGHV4-59	IGHD6-19	IGHJ2	AB363191	NA	The repertoire of neutralizing monoclonal antibodies against H3N2 influenza viruses in human
Homo sapiens	CDR3-IMGT	1	292..348	AHTALVRRELDNSYSAMDV	IGHV2-5	IGHD5-5	IGHJ6	AB363192	NA	The repertoire of neutralizing monoclonal antibodies against H3N2 influenza viruses in human
Homo sapiens	CDR3-IMGT	1	292..351	AHIQAIRMGELSPYLDAMDI	IGHV2-5	IGHD3-16	IGHJ3	AB363193	NA	The repertoire of neutralizing monoclonal antibodies against H3N2 influenza viruses in human
Homo sapiens	CDR3-IMGT	1	292..348	THTALLRRELDNYYSAMDV	IGHV2-5	IGHD4-23	IGHJ6	AB363195	NA	The repertoire of neutralizing monoclonal antibodies against H3N2 influenza viruses in human
Homo sapiens	CDR3-IMGT	1	286..330	AREGYYGSGTYPVSY	IGHV4-34	IGHD3-10	IGHJ4	AB363196	NA	The repertoire of neutralizing monoclonal antibodies against H3N2 influenza viruses in human
Homo sapiens	CDR3-IMGT	1	292..357	ARLKDNVSSPGGGYYDHYAMDV	NA	IGHD2-15	IGHJ6	AB363197	NA	The repertoire of neutralizing monoclonal antibodies against H3N2 influenza viruses in human
Homo sapiens	CDR3-IMGT	1	292..339	VRLSPTSALDFYVMDV	NA	IGHD5-5	IGHJ6	AB363200	NA	The repertoire of neutralizing monoclonal antibodies against H3N2 influenza viruses in human
Homo sapiens	CDR3-IMGT	1	292..351	ARGRGFFGSGSFSDYYAMDV	NA	IGHD3-10	IGHJ6	AB363201	NA	The repertoire of neutralizing monoclonal antibodies against H3N2 influenza viruses in human
Homo sapiens	CDR3-IMGT	1	292..348	ARVAPTVRGVIADYYAMDV	IGHV4-31	IGHD3-10	IGHJ6	AB363203	NA	The repertoire of neutralizing monoclonal antibodies against H3N2 influenza viruses in human
Homo sapiens	CDR3-IMGT	1	292..357	ARLKDNVSSPGGGYYDYYAMDV	NA	IGHD2-8	IGHJ6	AB363205	NA	The repertoire of neutralizing monoclonal antibodies against H3N2 influenza viruses in human
Homo sapiens	CDR3-IMGT	1	292..351	ARGAGFSGSGSYWDYYAMDV	NA	IGHD3-10	IGHJ6	AB363208	NA	The repertoire of neutralizing monoclonal antibodies against H3N2 influenza viruses in human
Homo sapiens	CDR3-IMGT	1	286..351	ARARPFYSDSTGNYFDYYGLDV	IGHV4-61	IGHD3-22	IGHJ6	AB363210	NA	The repertoire of neutralizing monoclonal antibodies against H3N2 influenza viruses in human
Homo sapiens	CDR3-IMGT	1	292..348	ARGAPGVSGAMLDYYGMDV	NA	IGHD2-2	IGHJ6	AB363212	NA	The repertoire of neutralizing monoclonal antibodies against H3N2 influenza viruses in human
Homo sapiens	CDR3-IMGT	1	286..351	ARARPFYSDTSGHYFDYYGLDV	IGHV4-59	IGHD3-22	IGHJ6	AB363213	NA	The repertoire of neutralizing monoclonal antibodies against H3N2 influenza viruses in human
Homo sapiens	CDR3-IMGT	1	292..333	ARVSGSKNHYAMDV	IGHV4-31	IGHD3-10	IGHJ6	AB363215	NA	The repertoire of neutralizing monoclonal antibodies against H3N2 influenza viruses in human
Homo sapiens	CDR3-IMGT	1	292..351	ARVAPSVGSGNFFDFYLMDV	NA	IGHD3-10	IGHJ6	AB363216	NA	The repertoire of neutralizing monoclonal antibodies against H3N2 influenza viruses in human
Homo sapiens	CDR3-IMGT	1	292..351	ARGAGFFGSGSYWDYYGLDV	NA	IGHD3-10	IGHJ6	AB363217	NA	The repertoire of neutralizing monoclonal antibodies against H3N2 influenza viruses in human
Homo sapiens	CDR3-IMGT	1	292..342	ARGMNYFGSAGPYGLDV	IGHV4-31	IGHD3-10	IGHJ6	AB363218	NA	The repertoire of neutralizing monoclonal antibodies against H3N2 influenza viruses in human
Homo sapiens	CDR3-IMGT	1	289..342	ARGKAAAGPPTTSYGMDV	IGHV4-4	IGHD6-13	IGHJ6	AB363221	NA	The repertoire of neutralizing monoclonal antibodies against H3N2 influenza viruses in human
Homo sapiens	CDR3-IMGT	1	292..351	ARGAGFLGSGTYWDYYGMDV	NA	IGHD3-10	IGHJ6	AB363223	NA	The repertoire of neutralizing monoclonal antibodies against H3N2 influenza viruses in human
Homo sapiens	CDR3-IMGT	1	292..348	ARVAGTMVRGLIDYYGMDV	NA	IGHD3-10	IGHJ6	AB363224	NA	The repertoire of neutralizing monoclonal antibodies against H3N2 influenza viruses in human
Homo sapiens	CDR3-IMGT	1	292..351	ARGRNFYGSGSFLDFNAMDV	NA	IGHD3-10	IGHJ6	AB363225	NA	The repertoire of neutralizing monoclonal antibodies against H3N2 influenza viruses in human
Homo sapiens	CDR3-IMGT	1	292..348	ARLAGTAGDGGLDYYRMDV	IGHV4-31	IGHD1-14	IGHJ6	AB363227	NA	The repertoire of neutralizing monoclonal antibodies against H3N2 influenza viruses in human
Homo sapiens	CDR3-IMGT	1	292..357	ARLKDNVSSPGGNFYDYYAMDV	NA	IGHD2-15	IGHJ6	AB363228	NA	The repertoire of neutralizing monoclonal antibodies against H3N2 influenza viruses in human
Homo sapiens	CDR3-IMGT	1	292..351	ARVAPSVGSGNFFDFYSMDV	NA	IGHD3-10	IGHJ6	AB363230	NA	The repertoire of neutralizing monoclonal antibodies against H3N2 influenza viruses in human
Homo sapiens	CDR3-IMGT	1	292..351	ARVAPSVGSGSFFDYYAMDV	NA	IGHD3-10	IGHJ6	AB363233	NA	The repertoire of neutralizing monoclonal antibodies against H3N2 influenza viruses in human
Homo sapiens	CDR3-IMGT	1	292..351	ARLRGFKILRGMTDEYGMDV	IGHV4-31	IGHD3-10	IGHJ6	AB363234	NA	The repertoire of neutralizing monoclonal antibodies against H3N2 influenza viruses in human
Homo sapiens	CDR3-IMGT	1	292..351	ARVAGFSGSGNYWDYYGMDV	NA	IGHD3-10	IGHJ6	AB363235	NA	The repertoire of neutralizing monoclonal antibodies against H3N2 influenza viruses in human
Homo sapiens	CDR3-IMGT	1	292..339	ARVVTMVRGDFAVVDY	NA	IGHD3-10	IGHJ4	AB363237	NA	The repertoire of neutralizing monoclonal antibodies against H3N2 influenza viruses in human
Homo sapiens	CDR3-IMGT	1	292..339	ARVRPFSGYDFYGLDV	IGHV4-31	IGHD5-12	IGHJ6	AB363238	NA	The repertoire of neutralizing monoclonal antibodies against H3N2 influenza viruses in human
Homo sapiens	CDR3-IMGT	1	289..333	VRVRIMGFGTDAFDI	IGHV3-11	NA	IGHJ3	AB363239	NA	The repertoire of neutralizing monoclonal antibodies against H3N2 influenza viruses in human
Homo sapiens	CDR3-IMGT	1	292..357	ARLKDNLSSPGGGYHDYYAMDV	NA	IGHD2-15	IGHJ6	AB363241	NA	The repertoire of neutralizing monoclonal antibodies against H3N2 influenza viruses in human
Homo sapiens	CDR3-IMGT	1	292..345	ARLVFFFDELSTDKWFDP	IGHV2-26	IGHD3-22	IGHJ5	AB373604	NA	The repertoire of neutralizing monoclonal antibodies against H3N2 influenza viruses in human
Homo sapiens	CDR3-IMGT	1	295..363	TAGHCGGGSCEEPYRDYDNWFDP	IGHV3-15	IGHD2-15	IGHJ5	AB373605	NA	The repertoire of neutralizing monoclonal antibodies against H3N2 influenza viruses in human
Homo sapiens	CDR3-IMGT	1	289..345	ARDWAMVRGVIARRGEVAY	NA	IGHD3-10	IGHJ4	AB373607	NA	The repertoire of neutralizing monoclonal antibodies against H3N2 influenza viruses in human
Homo sapiens	CDR3-IMGT	1	289..351	ARDSSPPVDTAVPYYNYGMDV	NA	IGHD5-18	IGHJ6	AB373608	NA	The repertoire of neutralizing monoclonal antibodies against H3N2 influenza viruses in human
Homo sapiens	CDR3-IMGT	1	292..339	AHSIPTIAAAILPFDY	IGHV2-5	IGHD6-13	IGHJ4	AB373609	NA	The repertoire of neutralizing monoclonal antibodies against H3N2 influenza viruses in human
Homo sapiens	CDR3-IMGT	1	295..363	SAGHCGGGSCEEPSGDYDNWFDP	IGHV3-15	IGHD2-15	IGHJ5	AB373610	NA	The repertoire of neutralizing monoclonal antibodies against H3N2 influenza viruses in human
Homo sapiens	CDR3-IMGT	1	292..336	AHSIPTISTPTPFDF	IGHV2-5	IGHD3-22	IGHJ4	AB373611	NA	The repertoire of neutralizing monoclonal antibodies against H3N2 influenza viruses in human
Homo sapiens	CDR3-IMGT	1	292..345	ARLVLFFGELSTEKWFDP	IGHV2-26	IGHD3-10	IGHJ5	AB373612	NA	The repertoire of neutralizing monoclonal antibodies against H3N2 influenza viruses in human
Homo sapiens	CDR3-IMGT	1	289..345	ARDWTMVRGVIARRGEVAY	NA	IGHD3-10	IGHJ4	AB373613	NA	The repertoire of neutralizing monoclonal antibodies against H3N2 influenza viruses in human
Homo sapiens	CDR3-IMGT	1	289..345	ARDRRPFLRPRTPGYGMDV	IGHV3-30	IGHD3-16	IGHJ6	AB373614	NA	The repertoire of neutralizing monoclonal antibodies against H3N2 influenza viruses in human
Homo sapiens	CDR3-IMGT	1	289..345	AKDRRPFRRLRIPGYGLDV	IGHV3-30	IGHD2-8	IGHJ6	AB373615	NA	The repertoire of neutralizing monoclonal antibodies against H3N2 influenza viruses in human
Homo sapiens	CDR3-IMGT	1	295..363	SAGHCGGGSCEEPNGDYDNWFDP	IGHV3-15	IGHD2-15	IGHJ5	AB373616	NA	The repertoire of neutralizing monoclonal antibodies against H3N2 influenza viruses in human
Homo sapiens	CDR3-IMGT	1	286..330	ATNPRAKGGYYGMDV	IGHV3-53	IGHD1-14	IGHJ6	AB373617	NA	The repertoire of neutralizing monoclonal antibodies against H3N2 influenza viruses in human
Homo sapiens	CDR3-IMGT	1	295..363	TTGHCGGGSCEEPYGDRDNWFDP	IGHV3-15	IGHD2-15	IGHJ5	AB373619	NA	The repertoire of neutralizing monoclonal antibodies against H3N2 influenza viruses in human
Homo sapiens	CDR3-IMGT	1	292..348	ARQSGDTMVRGVIRDWFDL	IGHV4-39	IGHD3-10	IGHJ5	AB373620	NA	The repertoire of neutralizing monoclonal antibodies against H3N2 influenza viruses in human
Homo sapiens	CDR3-IMGT	1	289..345	ARDRRPFLRMRTPGYAMDV	IGHV3-30	IGHD2-2	IGHJ3	AB373622	NA	The repertoire of neutralizing monoclonal antibodies against H3N2 influenza viruses in human
Homo sapiens	CDR3-IMGT	1	289..345	ARDRRPFLRPRTPGYGLDV	IGHV3-30	IGHD2-2	IGHJ4	AB373628	NA	The repertoire of neutralizing monoclonal antibodies against H3N2 influenza viruses in human
Homo sapiens	CDR3-IMGT	1	295..363	TAGHCGGGSCEQPYGGYDNWFDP	IGHV3-15	IGHD2-15	IGHJ5	AB373630	NA	The repertoire of neutralizing monoclonal antibodies against H3N2 influenza viruses in human
Homo sapiens	CDR3-IMGT	1	292..348	ARQSGDSMVRGLVKDWFDS	IGHV4-39	IGHD3-10	IGHJ5	AB373632	NA	The repertoire of neutralizing monoclonal antibodies against H3N2 influenza viruses in human
Homo sapiens	CDR3-IMGT	1	295..363	TAGHCGGGYCEEPNGDHHNWFDP	IGHV3-15	IGHD2-21	IGHJ5	AB373634	NA	The repertoire of neutralizing monoclonal antibodies against H3N2 influenza viruses in human
Homo sapiens	CDR3-IMGT	1	289..345	AKDRRPFHGRRIPGYDLDV	IGHV3-30	IGHD5-12	IGHJ6	AB373635	NA	The repertoire of neutralizing monoclonal antibodies against H3N2 influenza viruses in human
Homo sapiens	CDR3-IMGT	1	289..357	ANGEQELSLGESFISSYYYGMDV	IGHV3-30	IGHD3-10	IGHJ6	AB374186	NA	The repertoire of neutralizing monoclonal antibodies against H3N2 influenza viruses in human
Homo sapiens	CDR3-IMGT	1	289..369	ARDRGAEALWFGESMTPYYHYYHGMDV	IGHV3-20	IGHD3-10	IGHJ6	AB374188	NA	The repertoire of neutralizing monoclonal antibodies against H3N2 influenza viruses in human
Homo sapiens	CDR3-IMGT	1	286..336	VRGAYDKDLYFYQGMDV	IGHV3-13	IGHD3-16	IGHJ6	AB374192	NA	The repertoire of neutralizing monoclonal antibodies against H3N2 influenza viruses in human
Homo sapiens	CDR3-IMGT	1	292..339	VHMIPGIATTGTPFDF	IGHV2-5	IGHD6-13	IGHJ4	AB374193	NA	The repertoire of neutralizing monoclonal antibodies against H3N2 influenza viruses in human
Homo sapiens	CDR3-IMGT	1	292..366	AHTLCTYSAHESDCLPGSYNYGFDV	IGHV2-5	IGHD5-12	IGHJ6	AB374196	NA	The repertoire of neutralizing monoclonal antibodies against H3N2 influenza viruses in human
Homo sapiens	CDR3-IMGT	1	292..366	AHTLCTYSAHESDCLPGSYNYGFDA	IGHV2-5	IGHD5-12	IGHJ6	AB374197	NA	The repertoire of neutralizing monoclonal antibodies against H3N2 influenza viruses in human
Homo sapiens	CDR3-IMGT	1	292..348	VRQSGDTMVRGVIRDWFDL	IGHV4-39	IGHD3-10	IGHJ5	AB374198	NA	The repertoire of neutralizing monoclonal antibodies against H3N2 influenza viruses in human
Homo sapiens	CDR3-IMGT	1	289..342	ARDPLQRFFDWFPYSMDV	IGHV3-33	IGHD3-9	IGHJ6	AB374199	NA	The repertoire of neutralizing monoclonal antibodies against H3N2 influenza viruses in human
Homo sapiens	CDR3-IMGT	1	292..348	ARQSGDSMVRGVVKDWFDT	IGHV4-39	IGHD3-10	IGHJ5	AB374200	NA	The repertoire of neutralizing monoclonal antibodies against H3N2 influenza viruses in human
Homo sapiens	CDR3-IMGT	1	289..345	ARDQGPVITEPYYYYGMDV	IGHV3-48	IGHD6-13	IGHJ6	AB374202	NA	The repertoire of neutralizing monoclonal antibodies against H3N2 influenza viruses in human
Homo sapiens	CDR3-IMGT	1	292..342	ARENYDILTGYGGYFDY	IGHV4-31	IGHD3-9	IGHJ4	AB374203	NA	The repertoire of neutralizing monoclonal antibodies against H3N2 influenza viruses in human
Homo sapiens	CDR3-IMGT	1	292..366	THTICTYSAYESGCLPGSYNYGMDV	IGHV2-5	IGHD5-12	IGHJ6	AB374204	NA	The repertoire of neutralizing monoclonal antibodies against H3N2 influenza viruses in human
Homo sapiens	CDR3-IMGT	1	292..348	ARQSGDTMVRGVIKDWFDP	IGHV4-39	IGHD3-10	IGHJ5	AB374205	NA	The repertoire of neutralizing monoclonal antibodies against H3N2 influenza viruses in human
Homo sapiens	CDR3-IMGT	1	295..351	TRTRGYGDYVDSYYYGIDA	IGHV3-49	IGHD4-17	IGHJ6	AB374345	NA	The repertoire of neutralizing monoclonal antibodies against H3N2 influenza viruses in human
Homo sapiens	CDR3-IMGT	1	295..351	TRTRGYGDYVDSYYYGIYV	IGHV3-49	IGHD4-17	IGHJ6	AB374346	NA	The repertoire of neutralizing monoclonal antibodies against H3N2 influenza viruses in human
Homo sapiens	CDR3-IMGT	1	289..354	ARENYHDSSGFLRDYYYYGMDV	IGHV1-2	IGHD3-22	IGHJ6	AB374347	NA	The repertoire of neutralizing monoclonal antibodies against H3N2 influenza viruses in human
Homo sapiens	CDR3-IMGT	1	289..354	ARERYHDSSGFLRDYYYYGLDV	IGHV1-2	IGHD3-22	IGHJ6	AB374348	NA	The repertoire of neutralizing monoclonal antibodies against H3N2 influenza viruses in human
Homo sapiens	CDR3-IMGT	1	289..354	ARVLVSDSTDYYYLYQRDAFHV	IGHV3-21	IGHD3-22	IGHJ3	AB374353	NA	The repertoire of neutralizing monoclonal antibodies against H3N2 influenza viruses in human
Homo sapiens	CDR3-IMGT	1	289..354	ARNNGIDLIATTEYYYYYGMDV	NA	IGHD3-22	IGHJ6	AB374354	NA	The repertoire of neutralizing monoclonal antibodies against H3N2 influenza viruses in human
Homo sapiens	CDR3-IMGT	1	289..330	ATSRDLEVGAPIDH	IGHV1-8	IGHD1-26	IGHJ4	AB374356	NA	The repertoire of neutralizing monoclonal antibodies against H3N2 influenza viruses in human
Homo sapiens	CDR3-IMGT	1	289..330	ARSPLWFGDNWLDP	NA	IGHD3-10	IGHJ5	AB374357	NA	The repertoire of neutralizing monoclonal antibodies against H3N2 influenza viruses in human
Homo sapiens	CDR3-IMGT	1	289..330	ARAHYDWNFDGMDV	IGHV3-48	IGHD1-7	IGHJ6	AB453230	19001071	Characterization of Entamoeba histolytica intermediate subunit lectin-specific human monoclonal antibodies generated in transgenic mice expressing human immunoglobulin loci
Homo sapiens	CDR3-IMGT	1	289..324	ARDGSRGWYFDY	IGHV3-21	IGHD6-19	IGHJ4	AB453231	19001071	Characterization of Entamoeba histolytica intermediate subunit lectin-specific human monoclonal antibodies generated in transgenic mice expressing human immunoglobulin loci
Homo sapiens	CDR3-IMGT	1	289..339	AREGLRFLEHIRGYFDY	IGHV3-33	IGHD3-3	IGHJ4	AB453232	19001071	Characterization of Entamoeba histolytica intermediate subunit lectin-specific human monoclonal antibodies generated in transgenic mice expressing human immunoglobulin loci
Homo sapiens	CDR3-IMGT	1	286..312	AREVTHFDY	IGHV4-4	IGHD4-17	IGHJ4	AB453233	19001071	Characterization of Entamoeba histolytica intermediate subunit lectin-specific human monoclonal antibodies generated in transgenic mice expressing human immunoglobulin loci
Homo sapiens	CDR3-IMGT	1	343..390	ASLVGASEVLGYYFVY	IGHV4-59	IGHD1-26	IGHJ4	AB777475	NA	Emerging antigenic variants at the antigenic site Sb in pandemic (H1N1) 2009 influenza virus in Japan detected by a human monoclonal antibody
Homo sapiens	CDR3-IMGT	1	277..321	AKDWGYSYGHHAFDI	IGHV3-23	IGHD5-5	IGHJ3	AF001424	9881691	Anti-CD34+ Fabs generated against hematopoietic stem cells in HIV-derived combinatorial immunoglobulin library suggest antigen-selected autoantibodies
Homo sapiens	CDR3-IMGT	1	277..309	AKGRATIPLKY	IGHV3-23	IGHD5-24	IGHJ4	AF001789	9881691	Anti-CD34+ Fabs generated against hematopoietic stem cells in HIV-derived combinatorial immunoglobulin library suggest antigen-selected autoantibodies
Homo sapiens	CDR3-IMGT	1	277..315	ARDGYRQQLARDY	IGHV3-7	IGHD5-12	IGHJ4	AF001791	9881691	Anti-CD34+ Fabs generated against hematopoietic stem cells in HIV-derived combinatorial immunoglobulin library suggest antigen-selected autoantibodies
Homo sapiens	CDR3-IMGT	1	319..348	ARDMGTRFDF	IGHV3-30	IGHD4-17	IGHJ4	AF003377	11163079	Ongoing hypermutation in the Ig V(D)J gene segments and c-myc proto-oncogene of an AIDS lymphoma segregates with neoplastic B cells at different sites: implications for clonal evolution; Intraclonal heterogeneity of Ig V genes and c-myc gene in HIV-related Burkitt lymphoma
Homo sapiens	CDR3-IMGT	1	289..324	ARGGGRYDAFDI	IGHV1-69	IGHD1-26	IGHJ3	AF004321	9256470	Comparison of fusion phage libraries displaying VH or single-chain Fv antibody fragments derived from the antibody repertoire of a vaccinated melanoma patient as a source of melanoma-specific targeting molecules
Homo sapiens	CDR3-IMGT	1	289..339	ARGWGLRGEEGDYYVDV	IGHV3-23	IGHD4-23	IGHJ6	AF004322	9256470	Comparison of fusion phage libraries displaying VH or single-chain Fv antibody fragments derived from the antibody repertoire of a vaccinated melanoma patient as a source of melanoma-specific targeting molecules
Homo sapiens	CDR3-IMGT	1	289..339	ARGWGLRGEEGDYYMDV	IGHV3-23	IGHD4-23	IGHJ6	AF004323	9256470	Comparison of fusion phage libraries displaying VH or single-chain Fv antibody fragments derived from the antibody repertoire of a vaccinated melanoma patient as a source of melanoma-specific targeting molecules
Homo sapiens	CDR3-IMGT	1	289..318	ATGGGLLSDY	IGHV3-23	IGHD3-10	IGHJ4	AF004324	9256470	Comparison of fusion phage libraries displaying VH or single-chain Fv antibody fragments derived from the antibody repertoire of a vaccinated melanoma patient as a source of melanoma-specific targeting molecules
Homo sapiens	CDR3-IMGT	1	286..339	CAGDLNSTSVGTNNFYMD	IGHV3-66	IGHD3-10	IGHJ6	AF006517	12507816	Diversity and somatic hypermutation of the Ig VHDJH, V kappa J kappa, and V lambda J lambda gene segments in lymphoma B cells: relevance to the origin of the neoplastic B cell clone
Homo sapiens	CDR3-IMGT	1	289..321	ARDSQYVPFDY	IGHV3-48	IGHD4-4	IGHJ4	AF006518	12507816	Diversity and somatic hypermutation of the Ig VHDJH, V kappa J kappa, and V lambda J lambda gene segments in lymphoma B cells: relevance to the origin of the neoplastic B cell clone
Homo sapiens	CDR3-IMGT	1	283..333	ATDYSKNSTRMPTFLDF	IGHV1-46	IGHD5-24	IGHJ4	AF006519	12507816	Diversity and somatic hypermutation of the Ig VHDJH, V kappa J kappa, and V lambda J lambda gene segments in lymphoma B cells: relevance to the origin of the neoplastic B cell clone
Homo sapiens	CDR3-IMGT	1	289..336	ARRADDMMNRPDAMDV	IGHV3-23	IGHD3-9	IGHJ3	AF006520	12507816	Diversity and somatic hypermutation of the Ig VHDJH, V kappa J kappa, and V lambda J lambda gene segments in lymphoma B cells: relevance to the origin of the neoplastic B cell clone
Homo sapiens	CDR3-IMGT	1	289..333	AKSCGGDDCYEGFDY	IGHV3-23	IGHD2-21	IGHJ4	AF006521	12507816	Diversity and somatic hypermutation of the Ig VHDJH, V kappa J kappa, and V lambda J lambda gene segments in lymphoma B cells: relevance to the origin of the neoplastic B cell clone
Homo sapiens	CDR3-IMGT	1	286..354	ARDPGYYFDSGGYRDCFYYGLDV	IGHV3-66	IGHD3-10	IGHJ6	AF006522	12507816	Diversity and somatic hypermutation of the Ig VHDJH, V kappa J kappa, and V lambda J lambda gene segments in lymphoma B cells: relevance to the origin of the neoplastic B cell clone
Homo sapiens	CDR3-IMGT	1	289..339	ARDVIPSSSNSGSYLEY	IGHV1-2	IGHD3-10	IGHJ4	AF006523	12507816	Diversity and somatic hypermutation of the Ig VHDJH, V kappa J kappa, and V lambda J lambda gene segments in lymphoma B cells: relevance to the origin of the neoplastic B cell clone
Homo sapiens	CDR3-IMGT	1	289..324	AKDHSETWSLDH	IGHV3-30	IGHD6-13	IGHJ4	AF006524	12507816	Diversity and somatic hypermutation of the Ig VHDJH, V kappa J kappa, and V lambda J lambda gene segments in lymphoma B cells: relevance to the origin of the neoplastic B cell clone
Homo sapiens	CDR3-IMGT	1	286..351	AGLNCSGASCYPTYFYYYGMDV	IGHV3-53	IGHD2-15	IGHJ6	AF006525	12507816	Diversity and somatic hypermutation of the Ig VHDJH, V kappa J kappa, and V lambda J lambda gene segments in lymphoma B cells: relevance to the origin of the neoplastic B cell clone
Homo sapiens	CDR3-IMGT	1	289..336	AKLGHYSQFHISYFDY	IGHV3-23	IGHD3-3	IGHJ4	AF006526	12507816	Diversity and somatic hypermutation of the Ig VHDJH, V kappa J kappa, and V lambda J lambda gene segments in lymphoma B cells: relevance to the origin of the neoplastic B cell clone
Homo sapiens	CDR3-IMGT	1	286..324	ARKMIPGPSPFDY	IGHV4-34	IGHD2-2	IGHJ4	AF006527	12507816	Diversity and somatic hypermutation of the Ig VHDJH, V kappa J kappa, and V lambda J lambda gene segments in lymphoma B cells: relevance to the origin of the neoplastic B cell clone
Homo sapiens	CDR3-IMGT	1	286..324	ARLRQYGAKAGGY	IGHV4-34	IGHD4-23	IGHJ4	AF006528	12507816	Diversity and somatic hypermutation of the Ig VHDJH, V kappa J kappa, and V lambda J lambda gene segments in lymphoma B cells: relevance to the origin of the neoplastic B cell clone
Homo sapiens	CDR3-IMGT	1	268..321	ARDQVVVAATLSNYGMDV	IGHV1-46	IGHD2-15	IGHJ6	AF008566	9223323	Modified cytokeratins expressed on the surface of carcinoma cells undergo endocytosis upon binding of human monoclonal antibody and its recombinant Fab fragment
Homo sapiens	CDR3-IMGT	1	354..404	APTSGSPSNHYYHGMDV	IGHV4-34	NA	IGHJ6	AF013617	9419211	Somatic hypermutation introduces insertions and deletions into immunoglobulin V genes
Homo sapiens	CDR3-IMGT	1	289..338	AKLQGYYGSGSYLVWT	IGHV3-23	IGHD3-10	IGHJ3	AF015125	NA	Somatic Hypermutation of Immunoglobulin Genes is Independent of the Bloom's Syndrome DNA Helicase
Homo sapiens	CDR3-IMGT	1	289..333	AKGHGDYRPSNYLDV	IGHV3-23	IGHD4-17	IGHJ6	AF015126	NA	Somatic Hypermutation of Immunoglobulin Genes is Independent of the Bloom's Syndrome DNA Helicase
Homo sapiens	CDR3-IMGT	1	289..354	AKDLRRDSGGKIERLGGGYFDS	IGHV3-23	IGHD4-23	IGHJ4	AF015127	NA	Somatic Hypermutation of Immunoglobulin Genes is Independent of the Bloom's Syndrome DNA Helicase
Homo sapiens	CDR3-IMGT	1	289..330	AKERYPGAYIFPDS	IGHV3-23	IGHD1-14	IGHJ5	AF015128	NA	Somatic Hypermutation of Immunoglobulin Genes is Independent of the Bloom's Syndrome DNA Helicase
Homo sapiens	CDR3-IMGT	1	289..327	AKRFWSGYLWFDP	IGHV3-23	IGHD3-3	IGHJ5	AF015129	NA	Somatic Hypermutation of Immunoglobulin Genes is Independent of the Bloom's Syndrome DNA Helicase
Homo sapiens	CDR3-IMGT	1	289..327	AKARLYPVGASDY	IGHV3-23	IGHD1-26	IGHJ4	AF015130	NA	Somatic Hypermutation of Immunoglobulin Genes is Independent of the Bloom's Syndrome DNA Helicase
Homo sapiens	CDR3-IMGT	1	289..336	AKDLVVVYYDSSGYSH	IGHV3-23	IGHD3-22	IGHJ4	AF015132	NA	Somatic Hypermutation of Immunoglobulin Genes is Independent of the Bloom's Syndrome DNA Helicase
Homo sapiens	CDR3-IMGT	1	289..345	ATPRWDIVVVPAALYGMDV	IGHV3-23	IGHD2-2	IGHJ6	AF015133	NA	Somatic Hypermutation of Immunoglobulin Genes is Independent of the Bloom's Syndrome DNA Helicase
Homo sapiens	CDR3-IMGT	1	289..333	AKSWVAGTTWHFFDY	IGHV3-23	IGHD6-19	IGHJ4	AF015135	NA	Somatic Hypermutation of Immunoglobulin Genes is Independent of the Bloom's Syndrome DNA Helicase
Homo sapiens	CDR3-IMGT	1	274..309	ARDPAGDQGLDY	IGHV6-1	IGHD3-10	IGHJ4	AF015139	NA	Somatic Hypermutation of Immunoglobulin Genes is Independent of the Bloom's Syndrome DNA Helicase
Homo sapiens	CDR3-IMGT	1	274..309	ARWDHEIKIFDY	IGHV6-1	IGHD3-9	IGHJ4	AF015140	NA	Somatic Hypermutation of Immunoglobulin Genes is Independent of the Bloom's Syndrome DNA Helicase
Homo sapiens	CDR3-IMGT	1	274..303	ARGVNSAFDI	IGHV6-1	IGHD4-23	IGHJ3	AF015141	NA	Somatic Hypermutation of Immunoglobulin Genes is Independent of the Bloom's Syndrome DNA Helicase
Homo sapiens	CDR3-IMGT	1	274..321	ARENTLVRGALNALDY	IGHV6-1	IGHD3-10	IGHJ4	AF015142	NA	Somatic Hypermutation of Immunoglobulin Genes is Independent of the Bloom's Syndrome DNA Helicase
Homo sapiens	CDR3-IMGT	1	274..318	ARVGRIGSYNYGMDV	IGHV6-1	IGHD6-19	IGHJ6	AF015145	NA	Somatic Hypermutation of Immunoglobulin Genes is Independent of the Bloom's Syndrome DNA Helicase
Homo sapiens	CDR3-IMGT	1	274..324	ARGFAPGPYSSSWYVDY	IGHV6-1	IGHD6-13	IGHJ4	AF015146	NA	Somatic Hypermutation of Immunoglobulin Genes is Independent of the Bloom's Syndrome DNA Helicase
Homo sapiens	CDR3-IMGT	1	280..327	ARARELDLNFAGWFDP	IGHV1-18	IGHD3-16	IGHJ5	AF019639	NA	Human monoclonal Fab fragments binding to human CD20 antigen
Homo sapiens	CDR3-IMGT	1	274..348	ARGHLKRIGGSSGSRSLVQRGAFHV	IGHV4-59	IGHD3-10	IGHJ3	AF019641	NA	Human monoclonal Fab fragments binding to human CD20 antigen
Homo sapiens	CDR3-IMGT	1	289..330	ARGRTGSFLSWFDP	IGHV6-1	IGHD1-26	IGHJ5	AF019642	NA	Human monoclonal Fab fragments binding to human CD20 antigen
Homo sapiens	CDR3-IMGT	1	289..327	ARVQWFGEYFFDY	NA	IGHD3-10	IGHJ4	AF021940	NA	Differences in Ig variable region gene use and mutation in IgM vs IgG CLL suggest selection for distinct surface membrane Ig receptors
Homo sapiens	CDR3-IMGT	1	289..345	ARGYCSSTSCYKGYNWFDP	IGHV1-2	IGHD2-2	IGHJ5	AF021941	NA	Differences in Ig variable region gene use and mutation in IgM vs IgG CLL suggest selection for distinct surface membrane Ig receptors
Homo sapiens	CDR3-IMGT	1	289..342	AKDGHDYTWGDYYYYMDV	IGHV3-30	IGHD3-16	IGHJ6	AF021942	NA	Differences in Ig variable region gene use and mutation in IgM vs IgG CLL suggest selection for distinct surface membrane Ig receptors
Homo sapiens	CDR3-IMGT	1	289..351	AKLRSSSRLPGRYYHYYSMDV	IGHV3-23	IGHD6-6	IGHJ6	AF021943	NA	Differences in Ig variable region gene use and mutation in IgM vs IgG CLL suggest selection for distinct surface membrane Ig receptors
Homo sapiens	CDR3-IMGT	1	289..324	ARGGVQVWANDY	IGHV1-18	IGHD3-3	IGHJ4	AF021944	NA	Differences in Ig variable region gene use and mutation in IgM vs IgG CLL suggest selection for distinct surface membrane Ig receptors
Homo sapiens	CDR3-IMGT	1	289..339	AREQTKVWLKYYYGMDV	IGHV3-7	IGHD6-13	IGHJ6	AF021945	NA	Differences in Ig variable region gene use and mutation in IgM vs IgG CLL suggest selection for distinct surface membrane Ig receptors
Homo sapiens	CDR3-IMGT	1	286..327	AREGDGSLLNSFDY	IGHV4-34	NA	IGHJ4	AF021946	NA	Differences in Ig variable region gene use and mutation in IgM vs IgG CLL suggest selection for distinct surface membrane Ig receptors
Homo sapiens	CDR3-IMGT	1	286..327	ARSGRDAYNYYFDS	IGHV4-34	IGHD5-24	IGHJ4	AF021947	NA	Differences in Ig variable region gene use and mutation in IgM vs IgG CLL suggest selection for distinct surface membrane Ig receptors
Homo sapiens	CDR3-IMGT	1	286..345	ARGYGDTPTIRRYYYYGMDV	IGHV4-34	IGHD5-5	IGHJ6	AF021948	NA	Differences in Ig variable region gene use and mutation in IgM vs IgG CLL suggest selection for distinct surface membrane Ig receptors
Homo sapiens	CDR3-IMGT	1	289..342	ARGDYGGNGYFYYYAMDV	IGHV3-48	IGHD4-23	IGHJ6	AF021949	NA	Differences in Ig variable region gene use and mutation in IgM vs IgG CLL suggest selection for distinct surface membrane Ig receptors
Homo sapiens	CDR3-IMGT	1	289..336	ARVWGGSGSYYIWFDP	NA	IGHD3-10	IGHJ5	AF021950	NA	Differences in Ig variable region gene use and mutation in IgM vs IgG CLL suggest selection for distinct surface membrane Ig receptors
Homo sapiens	CDR3-IMGT	1	289..354	ATKNDFWSGYYEGYYYYYYMDV	NA	IGHD3-3	IGHJ6	AF021951	NA	Differences in Ig variable region gene use and mutation in IgM vs IgG CLL suggest selection for distinct surface membrane Ig receptors
Homo sapiens	CDR3-IMGT	1	289..324	ATNYDFWSGYPY	IGHV1-69	IGHD3-3	IGHJ4	AF021952	NA	Differences in Ig variable region gene use and mutation in IgM vs IgG CLL suggest selection for distinct surface membrane Ig receptors
Homo sapiens	CDR3-IMGT	1	289..315	ARGAYYFGY	IGHV3-7	IGHD3-16	IGHJ4	AF021953	NA	Differences in Ig variable region gene use and mutation in IgM vs IgG CLL suggest selection for distinct surface membrane Ig receptors
Homo sapiens	CDR3-IMGT	1	292..324	AKGATVTHFDY	IGHV4-31	IGHD4-17	IGHJ4	AF021954	NA	Differences in Ig variable region gene use and mutation in IgM vs IgG CLL suggest selection for distinct surface membrane Ig receptors
Homo sapiens	CDR3-IMGT	1	289..327	AAPPLVGATTIGY	IGHV1-58	IGHD1-26	IGHJ4	AF021955	NA	Differences in Ig variable region gene use and mutation in IgM vs IgG CLL suggest selection for distinct surface membrane Ig receptors
Homo sapiens	CDR3-IMGT	1	289..336	ARGYIYGDYTWGTLDI	IGHV1-3	IGHD4-17	IGHJ3	AF021956	NA	Differences in Ig variable region gene use and mutation in IgM vs IgG CLL suggest selection for distinct surface membrane Ig receptors
Homo sapiens	CDR3-IMGT	1	286..342	ARCGFWSGYYTGIPYYMDV	IGHV4-34	IGHD3-3	IGHJ6	AF021957	NA	Differences in Ig variable region gene use and mutation in IgM vs IgG CLL suggest selection for distinct surface membrane Ig receptors
Homo sapiens	CDR3-IMGT	1	292..366	ARHPAQYAYYDFWSGYYEGVYGMDV	IGHV4-39	IGHD3-3	IGHJ6	AF021958	NA	Differences in Ig variable region gene use and mutation in IgM vs IgG CLL suggest selection for distinct surface membrane Ig receptors
Homo sapiens	CDR3-IMGT	1	289..327	ARQQWLGGDYFDY	NA	IGHD6-19	IGHJ4	AF021959	NA	Differences in Ig variable region gene use and mutation in IgM vs IgG CLL suggest selection for distinct surface membrane Ig receptors
Homo sapiens	CDR3-IMGT	1	289..360	ARGGADYDFWSGYYHPLEKGGMDV	NA	IGHD3-3	IGHJ6	AF021960	NA	Differences in Ig variable region gene use and mutation in IgM vs IgG CLL suggest selection for distinct surface membrane Ig receptors
Homo sapiens	CDR3-IMGT	1	289..333	VRGCGAASCRYYFDY	IGHV3-7	IGHD2-15	IGHJ4	AF021961	NA	Differences in Ig variable region gene use and mutation in IgM vs IgG CLL suggest selection for distinct surface membrane Ig receptors
Homo sapiens	CDR3-IMGT	1	289..327	ARDGGPPDYGMDV	IGHV3-7	IGHD3-16	IGHJ6	AF021962	NA	Differences in Ig variable region gene use and mutation in IgM vs IgG CLL suggest selection for distinct surface membrane Ig receptors
Homo sapiens	CDR3-IMGT	1	286..363	ARVDPGDYDFWSGYLGRRYYYYGMDV	IGHV4-59	IGHD3-3	IGHJ6	AF021963	NA	Differences in Ig variable region gene use and mutation in IgM vs IgG CLL suggest selection for distinct surface membrane Ig receptors
Homo sapiens	CDR3-IMGT	1	289..327	AKEQAHDLWFFDL	IGHV3-30	NA	IGHJ2	AF021964	NA	Differences in Ig variable region gene use and mutation in IgM vs IgG CLL suggest selection for distinct surface membrane Ig receptors
Homo sapiens	CDR3-IMGT	1	289..333	ARDRGIGGWQNYMDV	IGHV3-33	IGHD5-12	IGHJ6	AF021965	NA	Differences in Ig variable region gene use and mutation in IgM vs IgG CLL suggest selection for distinct surface membrane Ig receptors
Homo sapiens	CDR3-IMGT	1	289..354	ARGKVRSLDWLISGSRSYSLDL	IGHV3-33	IGHD3-10	IGHJ6	AF021966	NA	Differences in Ig variable region gene use and mutation in IgM vs IgG CLL suggest selection for distinct surface membrane Ig receptors
Homo sapiens	CDR3-IMGT	1	289..351	ARDRTPRYYDFWSGYYNHFDY	IGHV1-18	IGHD3-3	IGHJ4	AF021967	NA	Differences in Ig variable region gene use and mutation in IgM vs IgG CLL suggest selection for distinct surface membrane Ig receptors
Homo sapiens	CDR3-IMGT	1	289..345	ARDYDFWSGYYPYYYGMDV	IGHV1-18	IGHD3-3	IGHJ6	AF021968	NA	Differences in Ig variable region gene use and mutation in IgM vs IgG CLL suggest selection for distinct surface membrane Ig receptors
Homo sapiens	CDR3-IMGT	1	289..339	ARVDWTGYSSSWAAFDI	IGHV1-2	IGHD6-13	IGHJ3	AF021969	NA	Differences in Ig variable region gene use and mutation in IgM vs IgG CLL suggest selection for distinct surface membrane Ig receptors
Homo sapiens	CDR3-IMGT	1	289..348	ARVEIFGVVNLNYYYYYMDV	NA	IGHD3-3	IGHJ6	AF021970	NA	Differences in Ig variable region gene use and mutation in IgM vs IgG CLL suggest selection for distinct surface membrane Ig receptors
Homo sapiens	CDR3-IMGT	1	289..354	ARDGYEGYFDWLYNYYYYGMDV	NA	IGHD3-9	IGHJ6	AF021971	NA	Differences in Ig variable region gene use and mutation in IgM vs IgG CLL suggest selection for distinct surface membrane Ig receptors
Homo sapiens	CDR3-IMGT	1	295..348	TALLRYFDWLLSPYYFDY	IGHV3-15	IGHD3-9	IGHJ4	AF021972	NA	Differences in Ig variable region gene use and mutation in IgM vs IgG CLL suggest selection for distinct surface membrane Ig receptors
Homo sapiens	CDR3-IMGT	1	289..360	ARDPETTVTTEGYARNYYYYGMDV	IGHV3-11	IGHD4-17	IGHJ6	AF021973	NA	Differences in Ig variable region gene use and mutation in IgM vs IgG CLL suggest selection for distinct surface membrane Ig receptors
Homo sapiens	CDR3-IMGT	1	289..357	ARMGNSGYSSSLGVDYYYYGMDV	IGHV1-46	IGHD6-6	IGHJ6	AF021974	NA	Differences in Ig variable region gene use and mutation in IgM vs IgG CLL suggest selection for distinct surface membrane Ig receptors
Homo sapiens	CDR3-IMGT	1	292..345	ARPLIYYDSSGPDWYFDL	IGHV4-39	IGHD3-22	IGHJ2	AF021975	NA	Differences in Ig variable region gene use and mutation in IgM vs IgG CLL suggest selection for distinct surface membrane Ig receptors
Homo sapiens	CDR3-IMGT	1	295..327	ATLYYDGSPNC	IGHV3-73	IGHD3-22	IGHJ3	AF021976	NA	Differences in Ig variable region gene use and mutation in IgM vs IgG CLL suggest selection for distinct surface membrane Ig receptors
Homo sapiens	CDR3-IMGT	1	289..333	ARARSSSSWYNDMDV	IGHV3-48	IGHD6-13	IGHJ6	AF021977	NA	Differences in Ig variable region gene use and mutation in IgM vs IgG CLL suggest selection for distinct surface membrane Ig receptors
Homo sapiens	CDR3-IMGT	1	292..330	ARGGWDLNYYFDY	NA	IGHD2-21	IGHJ4	AF021978	NA	Differences in Ig variable region gene use and mutation in IgM vs IgG CLL suggest selection for distinct surface membrane Ig receptors
Homo sapiens	CDR3-IMGT	1	289..330	VRGGYLRDYYGMDV	IGHV3-48	IGHD3-16	IGHJ6	AF021979	NA	Differences in Ig variable region gene use and mutation in IgM vs IgG CLL suggest selection for distinct surface membrane Ig receptors
Homo sapiens	CDR3-IMGT	1	286..336	ARLSTHRGGRNLDWFDP	IGHV4-59	IGHD5-24	IGHJ5	AF021980	NA	Differences in Ig variable region gene use and mutation in IgM vs IgG CLL suggest selection for distinct surface membrane Ig receptors
Homo sapiens	CDR3-IMGT	1	289..342	ARGAPGYDRSGSLYYFDY	IGHV3-74	IGHD3-22	IGHJ4	AF021981	NA	Differences in Ig variable region gene use and mutation in IgM vs IgG CLL suggest selection for distinct surface membrane Ig receptors
Homo sapiens	CDR3-IMGT	1	289..333	AKSGYYNAWYGSLDS	IGHV5-51	IGHD6-19	IGHJ5	AF021982	NA	Differences in Ig variable region gene use and mutation in IgM vs IgG CLL suggest selection for distinct surface membrane Ig receptors
Homo sapiens	CDR3-IMGT	1	286..330	ARGQTSSLPSGYFLY	IGHV4-34	NA	IGHJ1	AF021983	NA	Differences in Ig variable region gene use and mutation in IgM vs IgG CLL suggest selection for distinct surface membrane Ig receptors
Homo sapiens	CDR3-IMGT	1	289..333	ATEDITVTGTGGFDY	IGHV1-3	IGHD6-19	IGHJ4	AF021984	NA	Differences in Ig variable region gene use and mutation in IgM vs IgG CLL suggest selection for distinct surface membrane Ig receptors
Homo sapiens	CDR3-IMGT	1	298..336	ARSTRDGYNGFDY	IGHV6-1	IGHD5-24	IGHJ4	AF021985	NA	Differences in Ig variable region gene use and mutation in IgM vs IgG CLL suggest selection for distinct surface membrane Ig receptors
Homo sapiens	CDR3-IMGT	1	289..342	AIDQCGGDCPRLGGYFDY	IGHV3-23	IGHD2-21	IGHJ4	AF021986	NA	Differences in Ig variable region gene use and mutation in IgM vs IgG CLL suggest selection for distinct surface membrane Ig receptors
Homo sapiens	CDR3-IMGT	1	289..333	AATLAVQEEAGYFNY	IGHV3-7	IGHD3-3	IGHJ4	AF021987	NA	Differences in Ig variable region gene use and mutation in IgM vs IgG CLL suggest selection for distinct surface membrane Ig receptors
Homo sapiens	CDR3-IMGT	1	295..351	ARDLRVYYYHNLGHYFLDF	IGHV1-2	IGHD3-22	IGHJ4	AF021988	NA	Differences in Ig variable region gene use and mutation in IgM vs IgG CLL suggest selection for distinct surface membrane Ig receptors
Homo sapiens	CDR3-IMGT	1	292..342	AHRRHQGDTWSYGAFDY	IGHV2-5	IGHD2-2	IGHJ4	AF021989	NA	Differences in Ig variable region gene use and mutation in IgM vs IgG CLL suggest selection for distinct surface membrane Ig receptors
Homo sapiens	CDR3-IMGT	1	286..351	ARVFGGYCSGGSCEGQEYYFDY	IGHV4-34	IGHD2-15	IGHJ4	AF021990	NA	Differences in Ig variable region gene use and mutation in IgM vs IgG CLL suggest selection for distinct surface membrane Ig receptors
Homo sapiens	CDR3-IMGT	1	286..324	ARRSGNYWGEVDY	IGHV4-34	IGHD1-26	IGHJ4	AF021991	NA	Differences in Ig variable region gene use and mutation in IgM vs IgG CLL suggest selection for distinct surface membrane Ig receptors
Homo sapiens	CDR3-IMGT	1	289..339	ARDAEKTAGTYSSAFDI	NA	IGHD6-13	IGHJ3	AF021992	NA	Differences in Ig variable region gene use and mutation in IgM vs IgG CLL suggest selection for distinct surface membrane Ig receptors
Homo sapiens	CDR3-IMGT	1	289..321	AKDGTYDYSTS	IGHV3-23	IGHD3-16	IGHJ4	AF021993	NA	Differences in Ig variable region gene use and mutation in IgM vs IgG CLL suggest selection for distinct surface membrane Ig receptors
Homo sapiens	CDR3-IMGT	1	289..354	VKGVEKHYYDSRGLNWVYYFDW	IGHV3-7	IGHD3-22	IGHJ4	AF021994	NA	Differences in Ig variable region gene use and mutation in IgM vs IgG CLL suggest selection for distinct surface membrane Ig receptors
Homo sapiens	CDR3-IMGT	1	289..351	ARVRDPRWVTIFGVVITYFDY	IGHV3-7	IGHD3-3	IGHJ4	AF021995	NA	Differences in Ig variable region gene use and mutation in IgM vs IgG CLL suggest selection for distinct surface membrane Ig receptors
Homo sapiens	CDR3-IMGT	1	289..363	ATDHYYDSSGYYHRLGYYYYYGMDV	IGHV3-11	IGHD3-22	IGHJ6	AF021996	NA	Differences in Ig variable region gene use and mutation in IgM vs IgG CLL suggest selection for distinct surface membrane Ig receptors
Homo sapiens	CDR3-IMGT	1	286..324	AREGLSGSYFVDY	IGHV4-34	IGHD1-26	IGHJ4	AF021997	NA	Differences in Ig variable region gene use and mutation in IgM vs IgG CLL suggest selection for distinct surface membrane Ig receptors
Homo sapiens	CDR3-IMGT	1	289..321	TSAVLRRTFHI	IGHV3-7	IGHD2-2	IGHJ3	AF021998	NA	Differences in Ig variable region gene use and mutation in IgM vs IgG CLL suggest selection for distinct surface membrane Ig receptors
Homo sapiens	CDR3-IMGT	1	298..330	ARDRADYGMDV	IGHV6-1	IGHD3-10	IGHJ6	AF021999	NA	Differences in Ig variable region gene use and mutation in IgM vs IgG CLL suggest selection for distinct surface membrane Ig receptors
Homo sapiens	CDR3-IMGT	1	289..339	ARMYSGYSYYYYYGMDV	IGHV1-3	IGHD5-12	IGHJ6	AF022000	NA	Differences in Ig variable region gene use and mutation in IgM vs IgG CLL suggest selection for distinct surface membrane Ig receptors
Homo sapiens	CDR3-IMGT	1	289..318	AKVRFGVFDS	IGHV3-7	IGHD3-10	IGHJ4	AF022001	NA	Differences in Ig variable region gene use and mutation in IgM vs IgG CLL suggest selection for distinct surface membrane Ig receptors
Homo sapiens	CDR3-IMGT	1	286..360	ARGHKTAIREPPTIGPIYYSYDMDV	IGHV4-34	IGHD2-2	IGHJ6	AF022002	NA	Differences in Ig variable region gene use and mutation in IgM vs IgG CLL suggest selection for distinct surface membrane Ig receptors
Homo sapiens	CDR3-IMGT	1	289..330	ARDERPLGPIPFDY	IGHV3-33	IGHD1-1	IGHJ4	AF022003	NA	Differences in Ig variable region gene use and mutation in IgM vs IgG CLL suggest selection for distinct surface membrane Ig receptors
Homo sapiens	CDR3-IMGT	1	286..345	ARDFSPSPPGHYDARNDMDV	IGHV4-34	IGHD3-10	IGHJ6	AF022004	NA	Differences in Ig variable region gene use and mutation in IgM vs IgG CLL suggest selection for distinct surface membrane Ig receptors
Homo sapiens	CDR3-IMGT	1	286..360	ARGDWRIVVVPAAVDTAMAANWFDP	IGHV4-34	IGHD2-2	IGHJ5	AF022005	NA	Differences in Ig variable region gene use and mutation in IgM vs IgG CLL suggest selection for distinct surface membrane Ig receptors
Homo sapiens	CDR3-IMGT	1	286..342	ARLHRYCSGASCYSDAFDI	IGHV4-59	IGHD2-15	IGHJ3	AF022006	NA	Differences in Ig variable region gene use and mutation in IgM vs IgG CLL suggest selection for distinct surface membrane Ig receptors
Homo sapiens	CDR3-IMGT	1	289..342	ARGGESRAPIVTYNWFDP	IGHV1-2	IGHD6-13	IGHJ5	AF022007	NA	Differences in Ig variable region gene use and mutation in IgM vs IgG CLL suggest selection for distinct surface membrane Ig receptors
Homo sapiens	CDR3-IMGT	1	286..324	ARDRNADGSTFDI	IGHV3-66	IGHD5-5	IGHJ3	AF022008	NA	Differences in Ig variable region gene use and mutation in IgM vs IgG CLL suggest selection for distinct surface membrane Ig receptors
Homo sapiens	CDR3-IMGT	1	289..330	TRDLYVNMAFTREH	IGHV3-7	IGHD5-24	IGHJ1	AF022010	NA	Differences in Ig variable region gene use and mutation in IgM vs IgG CLL suggest selection for distinct surface membrane Ig receptors
Homo sapiens	CDR3-IMGT	1	289..324	AKDRAVAHAFDI	IGHV3-23	IGHD2-15	IGHJ3	AF022011	NA	Differences in Ig variable region gene use and mutation in IgM vs IgG CLL suggest selection for distinct surface membrane Ig receptors
Homo sapiens	CDR3-IMGT	1	27..71	AKGLAAGGGGGAYDI	NA	IGHD4-23	IGHJ3	AF028110	NA	Emerging Immunoglobulin Heavy Chain Repertoire Post-Stem Cell Transplantation: No Resemblence to Fetal Ontogeny and Similar Kinetics of Reconstitution after Bone Marrow or Peripheral Blood Stem Cell Transplantation
Homo sapiens	CDR3-IMGT	1	27..65	ASPRIAEDAQFDY	NA	IGHD6-19	IGHJ4	AF028112	NA	Emerging Immunoglobulin Heavy Chain Repertoire Post-Stem Cell Transplantation: No Resemblence to Fetal Ontogeny and Similar Kinetics of Reconstitution after Bone Marrow or Peripheral Blood Stem Cell Transplantation
Homo sapiens	CDR3-IMGT	1	27..68	ARDRRGQEGDAFDI	NA	IGHD4-17	IGHJ3	AF028113	NA	Emerging Immunoglobulin Heavy Chain Repertoire Post-Stem Cell Transplantation: No Resemblence to Fetal Ontogeny and Similar Kinetics of Reconstitution after Bone Marrow or Peripheral Blood Stem Cell Transplantation
Homo sapiens	CDR3-IMGT	1	27..71	ARDPEGWLQSDAFDI	NA	IGHD5-24	IGHJ3	AF028118	NA	Emerging Immunoglobulin Heavy Chain Repertoire Post-Stem Cell Transplantation: No Resemblence to Fetal Ontogeny and Similar Kinetics of Reconstitution after Bone Marrow or Peripheral Blood Stem Cell Transplantation
Homo sapiens	CDR3-IMGT	1	27..80	AKELQGKQQLAPPYYFDY	NA	IGHD6-13	IGHJ4	AF028119	NA	Emerging Immunoglobulin Heavy Chain Repertoire Post-Stem Cell Transplantation: No Resemblence to Fetal Ontogeny and Similar Kinetics of Reconstitution after Bone Marrow or Peripheral Blood Stem Cell Transplantation
Homo sapiens	CDR3-IMGT	1	279..320	AREEDSSGYDALDI	IGHV3-11	IGHD3-22	IGHJ3	AF029326	NA	Human recombinant Puumala virus antibodies: cross reaction with other hantaviruses and use in diagnostics
Homo sapiens	CDR3-IMGT	1	281..310	ARGKGGPVDY	IGHV3-30	IGHD1-26	IGHJ4	AF029327	NA	Human recombinant Puumala virus antibodies: cross reaction with other hantaviruses and use in diagnostics
Homo sapiens	CDR3-IMGT	1	280..318	AREKEGMYDAFDI	IGHV3-11	IGHD3-22	IGHJ3	AF029328	NA	Human recombinant Puumala virus antibodies: cross reaction with other hantaviruses and use in diagnostics
Homo sapiens	CDR3-IMGT	1	281..319	VRRRSGGAGGLDL	IGHV3-21	IGHD6-19	IGHJ5	AF029329	NA	Human recombinant Puumala virus antibodies: cross reaction with other hantaviruses and use in diagnostics
Homo sapiens	CDR3-IMGT	1	283..330	AKVLPRYDILTANLDY	IGHV3-30	IGHD3-9	IGHJ4	AF029330	NA	Human recombinant Puumala virus antibodies: cross reaction with other hantaviruses and use in diagnostics
Homo sapiens	CDR3-IMGT	1	280..342	AREPQRISCSGGSCGGGWFDP	IGHV1-8	IGHD2-15	IGHJ5	AF029331	NA	Human recombinant Puumala virus antibodies: cross reaction with other hantaviruses and use in diagnostics
Homo sapiens	CDR3-IMGT	1	280..318	ARDRKGFSSGWVD	IGHV3-74	IGHD6-19	IGHJ4	AF029332	NA	Human recombinant Puumala virus antibodies: cross reaction with other hantaviruses and use in diagnostics
Homo sapiens	CDR3-IMGT	1	280..324	AKAQFNYDTRGAIYH	IGHV3-30	IGHD3-22	IGHJ4	AF029333	NA	Human recombinant Puumala virus antibodies: cross reaction with other hantaviruses and use in diagnostics
Homo sapiens	CDR3-IMGT	1	292..342	AKVKMVRGGYWFYGMDV	IGHV3-23	IGHD3-10	IGHJ6	AF029988	NA	Expression and analysis of human anti-HBS Fab gene
Homo sapiens	CDR3-IMGT	1	268..333	ARDRPGGYCSGVSCYSTYGMDV	IGHV3-21	IGHD2-15	IGHJ6	AF032350	9805656	Recognition of HLA-DR1/DRB1*0101 molecules presenting HLA-A2 derived peptides by a human recombinant antibody, Fab-5 A1; Immunoglobulin variable gene analysis of human HLA alloantibodies
Homo sapiens	CDR3-IMGT	1	268..312	ARDYDSSGWFHAFDI	IGHV3-21	IGHD6-19	IGHJ3	AF032352	NA	Immunoglobulin variable gene analysis of human HLA alloantibodies
Homo sapiens	CDR3-IMGT	1	274..315	TTYARYSSSWYFDY	IGHV3-15	IGHD6-13	IGHJ4	AF032354	NA	Immunoglobulin variable gene analysis of human HLA alloantibodies
Homo sapiens	CDR3-IMGT	1	271..336	AKGPGGYTYGEDNYYYHYRLDV	IGHV4-39	IGHD5-5	IGHJ6	AF032356	NA	Immunoglobulin variable gene analysis of human HLA alloantibodies
Homo sapiens	CDR3-IMGT	1	268..321	VRGHLENYDLWSGCTFDF	IGHV3-21	IGHD3-3	IGHJ4	AF032358	NA	Immunoglobulin variable gene analysis of human HLA alloantibodies
Homo sapiens	CDR3-IMGT	1	268..309	AKGPIALAVTEFDY	IGHV3-9	IGHD6-19	IGHJ4	AF032360	NA	Immunoglobulin variable gene analysis of human HLA alloantibodies
Homo sapiens	CDR3-IMGT	1	292..330	AHRKSGDGYYFDY	IGHV2-5	IGHD7-27	IGHJ4	AF035018	9614934	Myosin-reactive autoantibodies in rheumatic carditis and normal fetus
Homo sapiens	CDR3-IMGT	1	289..342	ARSQGGGRIAAAGDAFDI	IGHV1-2	IGHD6-13	IGHJ3	AF035019	9614934	Myosin-reactive autoantibodies in rheumatic carditis and normal fetus
Homo sapiens	CDR3-IMGT	1	289..324	ARGGGRGLWFDP	IGHV1-2	IGHD2-8	IGHJ5	AF035020	9614934	Myosin-reactive autoantibodies in rheumatic carditis and normal fetus
Homo sapiens	CDR3-IMGT	1	286..315	AGGGGLGLGY	IGHV3-30	IGHD3-16	IGHJ4	AF035021	9614934	Myosin-reactive autoantibodies in rheumatic carditis and normal fetus
Homo sapiens	CDR3-IMGT	1	289..339	ARGLYVVVPAAFSRFDY	IGHV1-46	IGHD2-2	IGHJ4	AF035022	9614934	Myosin-reactive autoantibodies in rheumatic carditis and normal fetus
Homo sapiens	CDR3-IMGT	1	289..321	ARGDSSEAFDI	IGHV3-48	IGHD1-26	IGHJ3	AF035023	9614934	Myosin-reactive autoantibodies in rheumatic carditis and normal fetus
Homo sapiens	CDR3-IMGT	1	289..306	AKDLNY	IGHV3-30	NA	IGHJ4	AF035024	9614934	Myosin-reactive autoantibodies in rheumatic carditis and normal fetus
Homo sapiens	CDR3-IMGT	1	277..315	ASSNWGPYWYFDL	IGHV1-69	IGHD6-13	IGHJ2	AF035025	9614934	Myosin-reactive autoantibodies in rheumatic carditis and normal fetus
Homo sapiens	CDR3-IMGT	1	295..360	TTGITMIIVVITTSSKRTSFEY	IGHV3-15	IGHD3-22	IGHJ4	AF035026	9614934	Myosin-reactive autoantibodies in rheumatic carditis and normal fetus
Homo sapiens	CDR3-IMGT	1	226..279	AKANYYGSGSYYTEYFQH	IGHV3-9	IGHD3-10	IGHJ1	AF035027	9614934	Myosin-reactive autoantibodies in rheumatic carditis and normal fetus
Homo sapiens	CDR3-IMGT	1	289..333	AKDERGRLVGTYFDY	IGHV3-30	IGHD2-2	IGHJ4	AF035030	9614934	Myosin-reactive autoantibodies in rheumatic carditis and normal fetus
Homo sapiens	CDR3-IMGT	1	298..333	ARDLELLGQFDY	IGHV6-1	IGHD3-10	IGHJ4	AF035039	9614934	Myosin-reactive autoantibodies in rheumatic carditis and normal fetus
Homo sapiens	CDR3-IMGT	1	271..321	ASTTLNWGYEKDDAFDI	IGHV6-1	IGHD1-7	IGHJ3	AF035040	9614934	Myosin-reactive autoantibodies in rheumatic carditis and normal fetus
Homo sapiens	CDR3-IMGT	1	286..324	ARLSNWGPYYFDY	IGHV4-59	IGHD7-27	IGHJ4	AF035041	9614934	Myosin-reactive autoantibodies in rheumatic carditis and normal fetus
Homo sapiens	CDR3-IMGT	1	286..321	ARDRFGEFLFDY	IGHV3-53	IGHD3-10	IGHJ4	AF035042	9614934	Myosin-reactive autoantibodies in rheumatic carditis and normal fetus
Homo sapiens	CDR3-IMGT	1	289..330	AKGKVTTIYDRFDI	IGHV3-43	IGHD5-24	IGHJ3	AF035043	9614934	Myosin-reactive autoantibodies in rheumatic carditis and normal fetus
Homo sapiens	CDR3-IMGT	1	286..336	ARGYCSSTSCYADAFDI	IGHV3-66	IGHD2-2	IGHJ3	AF039297	NA
Homo sapiens	CDR3-IMGT	1	279..317	ARDRYTYYYGMDA	IGHV1-69	IGHD3-9	IGHJ6	AF051100	NA	Fd sequence of an antibody against human HBsAg
Homo sapiens	CDR3-IMGT	1	346..381	VRLLSGASRDDY	IGHV5-51	IGHD7-27	IGHJ4	AF052379	NA	VH gene analysis of primary cutaneous B-cell lymphomas: evidence for ongoing somatic hypermutation and isotype switching
Homo sapiens	CDR3-IMGT	1	346..384	ARQQPCQCAAMDV	IGHV3-7	IGHD3-3	IGHJ6	AF052380	NA	VH gene analysis of primary cutaneous B-cell lymphomas: evidence for ongoing somatic hypermutation and isotype switching
Homo sapiens	CDR3-IMGT	1	346..366	TKRDGNY	IGHV3-23	IGHD2-15	IGHJ4	AF052381	NA	VH gene analysis of primary cutaneous B-cell lymphomas: evidence for ongoing somatic hypermutation and isotype switching
Homo sapiens	CDR3-IMGT	1	346..399	ARGDYFDSSGSFIDAFDI	IGHV3-7	IGHD3-22	IGHJ3	AF052382	NA	VH gene analysis of primary cutaneous B-cell lymphomas: evidence for ongoing somatic hypermutation and isotype switching
Homo sapiens	CDR3-IMGT	1	346..411	AKDRSRYLYDSSAYQGWGTLDY	IGHV3-30	IGHD3-22	IGHJ4	AF052383	NA	VH gene analysis of primary cutaneous B-cell lymphomas: evidence for ongoing somatic hypermutation and isotype switching
Homo sapiens	CDR3-IMGT	1	349..396	ARRNDFWSGKNNWFDP	IGHV4-61	IGHD3-3	IGHJ5	AF052384	NA	VH gene analysis of primary cutaneous B-cell lymphomas: evidence for ongoing somatic hypermutation and isotype switching
Homo sapiens	CDR3-IMGT	1	346..378	ARGLQDFTLDS	IGHV1-2	IGHD2-2	IGHJ4	AF052385	NA	VH gene analysis of primary cutaneous B-cell lymphomas: evidence for ongoing somatic hypermutation and isotype switching
Homo sapiens	CDR3-IMGT	1	289..366	ARAPGYSSSWYTLGGDYYYYYYGMDV	IGHV3-48	NA	IGHJ6	AF052525	NA	Immunization of infants with Hib PS-protein conjugate vaccine elicits two distinct antibody repertoire
Homo sapiens	CDR3-IMGT	1	289..342	ARDDGYYDRSGYYGVFDL	IGHV3-11	IGHD3-22	IGHJ5	AF059199	9764911	Functional and molecular characterization of human monoclonal antibody reactive with the immunodominant region of HIV type 1 glycoprotein 41
Homo sapiens	CDR3-IMGT	1	289..332	AREPPGTAAGTSLT	IGHV1-2	IGHD6-13	IGHJ4	AF062092	10527689	Immunoglobulin VH gene expression in human aging
Homo sapiens	CDR3-IMGT	1	259..315	ARLGDGYYDFWSGRDEFDY	IGHV3-48	IGHD3-3	IGHJ4	AF062095	10527689	Immunoglobulin VH gene expression in human aging
Homo sapiens	CDR3-IMGT	1	289..342	ARGQPSRITMIVDDAFDI	NA	IGHD3-22	IGHJ3	AF062098	10527689	Immunoglobulin VH gene expression in human aging
Homo sapiens	CDR3-IMGT	1	346..387	ARDLGGPLYWYFDL	IGHV3-33	IGHD3-16	IGHJ2	AF062099	10527689	Immunoglobulin VH gene expression in human aging
Homo sapiens	CDR3-IMGT	1	343..384	ARAREWLFPGGFDP	IGHV4-34	IGHD3-3	IGHJ5	AF062101	10527689	Immunoglobulin VH gene expression in human aging
Homo sapiens	CDR3-IMGT	1	349..381	ARMGGLRHFDN	IGHV4-61	IGHD1-26	IGHJ4	AF062102	10527689	Immunoglobulin VH gene expression in human aging
Homo sapiens	CDR3-IMGT	1	289..324	AREGGSSSWFDP	IGHV3-33	IGHD2-15	IGHJ5	AF062103	10527689	Immunoglobulin VH gene expression in human aging
Homo sapiens	CDR3-IMGT	1	286..318	ARGSGWHNFDY	IGHV4-34	IGHD6-19	IGHJ4	AF062104	10527689	Immunoglobulin VH gene expression in human aging
Homo sapiens	CDR3-IMGT	1	346..392	ARDRVSGGSGYNWFD	NA	IGHD1-1	IGHJ5	AF062105	10527689	Immunoglobulin VH gene expression in human aging
Homo sapiens	CDR3-IMGT	1	343..390	ARERRDTTMGLYYFDY	IGHV4-59	IGHD5-18	IGHJ4	AF062106	10527689	Immunoglobulin VH gene expression in human aging
Homo sapiens	CDR3-IMGT	1	343..369	ARRRDYFDY	IGHV4-59	IGHD6-6	IGHJ4	AF062108	10527689	Immunoglobulin VH gene expression in human aging
Homo sapiens	CDR3-IMGT	1	349..399	ARLPCSGNSCPYWYFDL	IGHV4-39	IGHD2-15	IGHJ2	AF062110	10527689	Immunoglobulin VH gene expression in human aging
Homo sapiens	CDR3-IMGT	1	346..393	ARDGGYCSNTNCYFGI	IGHV3-48	IGHD2-2	IGHJ3	AF062111	10527689	Immunoglobulin VH gene expression in human aging
Homo sapiens	CDR3-IMGT	1	349..378	AVGTSSCFDY	NA	IGHD2-2	IGHJ4	AF062112	10527689	Immunoglobulin VH gene expression in human aging
Homo sapiens	CDR3-IMGT	1	286..342	ARGRITMVRGVIIKGPVDY	IGHV4-34	IGHD3-10	IGHJ4	AF062113	10527689	Immunoglobulin VH gene expression in human aging
Homo sapiens	CDR3-IMGT	1	358..390	ARSTGVRAIDI	IGHV6-1	IGHD4-23	IGHJ3	AF062114	10527689	Immunoglobulin VH gene expression in human aging
Homo sapiens	CDR3-IMGT	1	346..393	ARGTRCSGGSCYYVDY	IGHV1-8	IGHD2-15	IGHJ4	AF062115	10527689	Immunoglobulin VH gene expression in human aging
Homo sapiens	CDR3-IMGT	1	289..327	AKDFVHGAHGGGY	IGHV3-30	IGHD4-17	IGHJ4	AF062116	10527689	Immunoglobulin VH gene expression in human aging
Homo sapiens	CDR3-IMGT	1	346..408	ASHDDWLLYAKPYYYYYGMDV	NA	IGHD3-9	IGHJ6	AF062117	10527689	Immunoglobulin VH gene expression in human aging
Homo sapiens	CDR3-IMGT	1	343..378	AAIHIRYHGPDY	IGHV3-53	IGHD1-14	IGHJ4	AF062118	10527689	Immunoglobulin VH gene expression in human aging
Homo sapiens	CDR3-IMGT	1	289..333	ARRSGGGAGGRYFDY	IGHV3-7	IGHD1-26	IGHJ4	AF062119	10527689	Immunoglobulin VH gene expression in human aging
Homo sapiens	CDR3-IMGT	1	346..390	ARGPPDYGDYRYFDY	IGHV4-4	IGHD4-17	IGHJ4	AF062120	10527689	Immunoglobulin VH gene expression in human aging
Homo sapiens	CDR3-IMGT	1	346..387	ATLIGVEQLVPFDY	IGHV3-21	IGHD6-6	IGHJ4	AF062121	10527689	Immunoglobulin VH gene expression in human aging
Homo sapiens	CDR3-IMGT	1	343..393	ARDSEDRKLYYYFYMDV	IGHV3-53	IGHD3-9	IGHJ6	AF062122	10527689	Immunoglobulin VH gene expression in human aging
Homo sapiens	CDR3-IMGT	1	298..348	ARGGRGECTSTNCFFDY	IGHV6-1	IGHD2-2	IGHJ4	AF062123	10527689	Immunoglobulin VH gene expression in human aging
Homo sapiens	CDR3-IMGT	1	349..390	ARGRWEQSLSFYDY	IGHV4-61	IGHD5-24	IGHJ4	AF062124	10527689	Immunoglobulin VH gene expression in human aging
Homo sapiens	CDR3-IMGT	1	289..327	ARTYSGSSDAFDI	IGHV5-51	IGHD1-26	IGHJ3	AF062125	10527689	Immunoglobulin VH gene expression in human aging
Homo sapiens	CDR3-IMGT	1	343..381	ARVKGWELLGFDY	IGHV4-59	IGHD1-26	IGHJ4	AF062126	10527689	Immunoglobulin VH gene expression in human aging
Homo sapiens	CDR3-IMGT	1	292..330	ARRGYSGYGAFDY	IGHV4-39	IGHD5-12	IGHJ4	AF062128	10527689	Immunoglobulin VH gene expression in human aging
Homo sapiens	CDR3-IMGT	1	343..390	ARGYRPGVAAHSPFDY	IGHV4-59	IGHD2-15	IGHJ4	AF062129	10527689	Immunoglobulin VH gene expression in human aging
Homo sapiens	CDR3-IMGT	1	349..387	AHSSNPTLSDFDY	IGHV2-5	IGHD3-9	IGHJ4	AF062130	10527689	Immunoglobulin VH gene expression in human aging
Homo sapiens	CDR3-IMGT	1	346..387	AAERYSGSCCWFDP	IGHV1-58	IGHD1-26	IGHJ5	AF062131	10527689	Immunoglobulin VH gene expression in human aging
Homo sapiens	CDR3-IMGT	1	343..393	ARGARARSGSYRFWFDY	IGHV4-59	IGHD3-10	IGHJ4	AF062132	10527689	Immunoglobulin VH gene expression in human aging
Homo sapiens	CDR3-IMGT	1	292..360	ARIGESASDRYCSGGSCFGWFDP	IGHV2-26	IGHD2-15	IGHJ5	AF062133	10527689	Immunoglobulin VH gene expression in human aging
Homo sapiens	CDR3-IMGT	1	346..378	ARTLNVNVYAP	IGHV1-3	IGHD2-8	IGHJ5	AF062134	10527689	Immunoglobulin VH gene expression in human aging
Homo sapiens	CDR3-IMGT	1	292..312	VHRNLAY	IGHV2-5	IGHD4-4	IGHJ4	AF062135	10527689	Immunoglobulin VH gene expression in human aging
Homo sapiens	CDR3-IMGT	1	346..396	AKAQRGGHTAMVPWGDY	IGHV3-23	IGHD5-5	IGHJ4	AF062136	10527689	Immunoglobulin VH gene expression in human aging
Homo sapiens	CDR3-IMGT	1	358..393	ARDHGSSNWFDP	IGHV6-1	IGHD5-12	IGHJ5	AF062137	10527689	Immunoglobulin VH gene expression in human aging
Homo sapiens	CDR3-IMGT	1	346..384	AVTIVVVPAAPDY	IGHV3-7	IGHD2-2	IGHJ4	AF062138	10527689	Immunoglobulin VH gene expression in human aging
Homo sapiens	CDR3-IMGT	1	346..393	ARDYGDYSYYYYGMDV	IGHV1-3	IGHD4-17	IGHJ6	AF062139	10527689	Immunoglobulin VH gene expression in human aging
Homo sapiens	CDR3-IMGT	1	343..396	AREIYDTLPGPSTSPFDY	IGHV3-13	NA	IGHJ4	AF062141	10527689	Immunoglobulin VH gene expression in human aging
Homo sapiens	CDR3-IMGT	1	346..387	ARDRYNWNYGGCDL	IGHV1-3	IGHD1-7	IGHJ5	AF062142	10527689	Immunoglobulin VH gene expression in human aging
Homo sapiens	CDR3-IMGT	1	346..396	ARVYGYSSGWHGENSDY	IGHV1-2	IGHD6-19	IGHJ4	AF062143	10527689	Immunoglobulin VH gene expression in human aging
Homo sapiens	CDR3-IMGT	1	343..375	ARRDIVASFDY	IGHV4-59	IGHD5-12	IGHJ4	AF062144	10527689	Immunoglobulin VH gene expression in human aging
Homo sapiens	CDR3-IMGT	1	346..390	ARDKDQLPSPNWFDP	IGHV1-46	IGHD2-2	IGHJ5	AF062145	10527689	Immunoglobulin VH gene expression in human aging
Homo sapiens	CDR3-IMGT	1	343..426	ARVIIPVIRDQSQLGYCSGGSCYSGFDP	IGHV4-34	IGHD2-15	IGHJ5	AF062146	10527689	Immunoglobulin VH gene expression in human aging
Homo sapiens	CDR3-IMGT	1	346..390	ARDVDSTFDYYGMDV	IGHV1-18	IGHD3-22	IGHJ6	AF062147	10527689	Immunoglobulin VH gene expression in human aging
Homo sapiens	CDR3-IMGT	1	349..405	ARDHVVVVAAPEYYYGMDV	IGHV4-31	IGHD2-15	IGHJ6	AF062148	10527689	Immunoglobulin VH gene expression in human aging
Homo sapiens	CDR3-IMGT	1	349..408	ARDVPYCSSTSCYGGGRFDP	IGHV4-31	IGHD2-2	IGHJ5	AF062149	10527689	Immunoglobulin VH gene expression in human aging
Homo sapiens	CDR3-IMGT	1	346..396	ASSQYCGGDCHDWYFDL	IGHV1-18	IGHD2-21	IGHJ2	AF062150	10527689	Immunoglobulin VH gene expression in human aging
Homo sapiens	CDR3-IMGT	1	346..396	ARVAYYDSSGYSAWFDP	IGHV1-2	IGHD3-22	IGHJ4	AF062151	10527689	Immunoglobulin VH gene expression in human aging
Homo sapiens	CDR3-IMGT	1	343..390	AKGDIAARMGYNWFDP	IGHV4-34	IGHD6-6	IGHJ5	AF062152	10527689	Immunoglobulin VH gene expression in human aging
Homo sapiens	CDR3-IMGT	1	349..381	ARIWGRYYFDY	IGHV2-70	IGHD3-16	IGHJ4	AF062153	10527689	Immunoglobulin VH gene expression in human aging
Homo sapiens	CDR3-IMGT	1	346..378	ARPLNYSNYVD	IGHV5-51	IGHD4-4	IGHJ4	AF062154	10527689	Immunoglobulin VH gene expression in human aging
Homo sapiens	CDR3-IMGT	1	292..327	AHRILELGWFDP	IGHV2-5	IGHD1-7	IGHJ5	AF062155	10527689	Immunoglobulin VH gene expression in human aging
Homo sapiens	CDR3-IMGT	1	346..399	ARGGIDGSSSTTPVAGGY	NA	IGHD6-6	IGHJ4	AF062156	10527689	Immunoglobulin VH gene expression in human aging
Homo sapiens	CDR3-IMGT	1	289..327	ARHQYSYKGHMDV	IGHV5-51	IGHD2-2	IGHJ6	AF062157	10527689	Immunoglobulin VH gene expression in human aging
Homo sapiens	CDR3-IMGT	1	343..381	ARVIQWPILGIDY	IGHV4-34	IGHD5-12	IGHJ4	AF062158	10527689	Immunoglobulin VH gene expression in human aging
Homo sapiens	CDR3-IMGT	1	289..315	TRATWLHDY	IGHV3-7	IGHD5-24	IGHJ4	AF062159	10527689	Immunoglobulin VH gene expression in human aging
Homo sapiens	CDR3-IMGT	1	289..354	ARDPTPRDIVVVPADIMGWFDP	IGHV1-46	IGHD2-2	IGHJ5	AF062160	10527689	Immunoglobulin VH gene expression in human aging
Homo sapiens	CDR3-IMGT	1	346..402	ARGYDFVGSPGHYYYGMDV	IGHV1-69	IGHD3-9	IGHJ6	AF062161	10527689	Immunoglobulin VH gene expression in human aging
Homo sapiens	CDR3-IMGT	1	289..324	AILYQLVAAFDI	IGHV3-21	IGHD6-6	IGHJ3	AF062162	10527689	Immunoglobulin VH gene expression in human aging
Homo sapiens	CDR3-IMGT	1	346..393	ASMAVAGTTPASLIDY	IGHV3-21	IGHD6-19	IGHJ4	AF062163	10527689	Immunoglobulin VH gene expression in human aging
Homo sapiens	CDR3-IMGT	1	358..399	PYCSSTSCYSAFDY	IGHV6-1	NA	IGHJ4	AF062165	10527689	Immunoglobulin VH gene expression in human aging
Homo sapiens	CDR3-IMGT	1	343..414	ARNIGYCSSTSCYLGSYYYYGMDV	IGHV4-59	IGHD2-2	IGHJ6	AF062166	10527689	Immunoglobulin VH gene expression in human aging
Homo sapiens	CDR3-IMGT	1	289..330	AKQGYYDSSGYPDY	IGHV3-23	IGHD3-22	IGHJ4	AF062167	10527689	Immunoglobulin VH gene expression in human aging
Homo sapiens	CDR3-IMGT	1	346..387	ARELYSSYDWYFDL	IGHV3-48	IGHD4-4	IGHJ2	AF062168	10527689	Immunoglobulin VH gene expression in human aging
Homo sapiens	CDR3-IMGT	1	343..390	ARVHFDFGAKRKTFDY	IGHV4-59	IGHD4-23	IGHJ4	AF062169	10527689	Immunoglobulin VH gene expression in human aging
Homo sapiens	CDR3-IMGT	1	346..387	ARDVATIDENWFDP	NA	IGHD5-12	IGHJ5	AF062170	10527689	Immunoglobulin VH gene expression in human aging
Homo sapiens	CDR3-IMGT	1	346..390	AREGWELSQRQDFDY	IGHV3-48	IGHD2-8	IGHJ4	AF062171	10527689	Immunoglobulin VH gene expression in human aging
Homo sapiens	CDR3-IMGT	1	346..417	VRAETTSYYDGNGHLKPWDNAFDV	IGHV3-74	IGHD3-22	IGHJ3	AF062172	10527689	Immunoglobulin VH gene expression in human aging
Homo sapiens	CDR3-IMGT	1	343..402	ARGHLTNIAVAGPASYYFDY	IGHV4-34	IGHD6-19	IGHJ4	AF062173	10527689	Immunoglobulin VH gene expression in human aging
Homo sapiens	CDR3-IMGT	1	346..384	AAEGEQWLANFDY	IGHV1-58	IGHD6-19	IGHJ4	AF062174	10527689	Immunoglobulin VH gene expression in human aging
Homo sapiens	CDR3-IMGT	1	346..405	ARTSDNKRWLQADPHDAFDI	NA	IGHD5-24	IGHJ3	AF062175	10527689	Immunoglobulin VH gene expression in human aging
Homo sapiens	CDR3-IMGT	1	292..336	ARPDGSITRPYYFDC	IGHV4-39	IGHD1-20	IGHJ4	AF062176	10527689	Immunoglobulin VH gene expression in human aging
Homo sapiens	CDR3-IMGT	1	346..396	ARAPDTAMGHYYYGMDV	IGHV1-8	IGHD5-5	IGHJ6	AF062177	10527689	Immunoglobulin VH gene expression in human aging
Homo sapiens	CDR3-IMGT	1	346..390	ARDRIWNYVGYGMDV	IGHV1-2	IGHD1-7	IGHJ6	AF062178	10527689	Immunoglobulin VH gene expression in human aging
Homo sapiens	CDR3-IMGT	1	346..411	ARDWGTESRCSGGSCYSSWFDP	IGHV1-2	IGHD2-15	IGHJ5	AF062179	10527689	Immunoglobulin VH gene expression in human aging
Homo sapiens	CDR3-IMGT	1	346..396	ARDLGRRYYYGSGSYSG	IGHV3-33	IGHD3-10	IGHJ4	AF062180	10527689	Immunoglobulin VH gene expression in human aging
Homo sapiens	CDR3-IMGT	1	343..381	ARGPTVTTFPVDY	IGHV4-34	IGHD4-17	IGHJ4	AF062181	10527689	Immunoglobulin VH gene expression in human aging
Homo sapiens	CDR3-IMGT	1	346..393	ARVPGIAAAGTLAFDI	IGHV3-48	IGHD6-13	IGHJ3	AF062182	10527689	Immunoglobulin VH gene expression in human aging
Homo sapiens	CDR3-IMGT	1	343..375	ARGTIAARLGN	IGHV4-34	IGHD6-6	IGHJ4	AF062183	10527689	Immunoglobulin VH gene expression in human aging
Homo sapiens	CDR3-IMGT	1	346..393	AKASIRTTVVTPGFDY	IGHV3-23	IGHD4-23	IGHJ4	AF062184	10527689	Immunoglobulin VH gene expression in human aging
Homo sapiens	CDR3-IMGT	1	343..399	ARKSIVGATTNYYYYGMDV	IGHV4-59	IGHD1-26	IGHJ6	AF062185	10527689	Immunoglobulin VH gene expression in human aging
Homo sapiens	CDR3-IMGT	1	292..357	ARVSQYCSSTSCYFSGLYGMDV	IGHV4-61	IGHD2-2	IGHJ6	AF062186	10527689	Immunoglobulin VH gene expression in human aging
Homo sapiens	CDR3-IMGT	1	343..414	ARVTYEHDSSGYYYTAYYYYGMDV	IGHV4-34	IGHD3-22	IGHJ6	AF062187	10527689	Immunoglobulin VH gene expression in human aging
Homo sapiens	CDR3-IMGT	1	289..336	ARARAVFRVGTTYFDY	IGHV3-7	IGHD1-26	IGHJ4	AF062188	10527689	Immunoglobulin VH gene expression in human aging
Homo sapiens	CDR3-IMGT	1	289..351	ARQADCSGGSCYDIFPNWFDP	IGHV1-69	IGHD2-15	IGHJ5	AF062189	10527689	Immunoglobulin VH gene expression in human aging
Homo sapiens	CDR3-IMGT	1	346..393	ARGSVRMGSRAATFQH	IGHV1-8	IGHD5-24	IGHJ1	AF062190	10527689	Immunoglobulin VH gene expression in human aging
Homo sapiens	CDR3-IMGT	1	280..339	AKANLITMIVVVPHPYGMDV	IGHV3-23	IGHD3-22	IGHJ6	AF062191	10527689	Immunoglobulin VH gene expression in human aging
Homo sapiens	CDR3-IMGT	1	343..390	ARGWATVTTSIVAFDY	IGHV4-34	IGHD4-17	IGHJ4	AF062192	10527689	Immunoglobulin VH gene expression in human aging
Homo sapiens	CDR3-IMGT	1	346..396	ARWPGYGSRDYYYGMDV	NA	IGHD3-10	IGHJ6	AF062193	10527689	Immunoglobulin VH gene expression in human aging
Homo sapiens	CDR3-IMGT	1	289..342	ARDISRSAVAGHADYFDY	IGHV1-2	IGHD6-19	IGHJ4	AF062194	10527689	Immunoglobulin VH gene expression in human aging
Homo sapiens	CDR3-IMGT	1	289..327	ARVFQSGNGAFSY	IGHV1-2	IGHD3-3	IGHJ4	AF062195	10527689	Immunoglobulin VH gene expression in human aging
Homo sapiens	CDR3-IMGT	1	343..384	ARGQYYYDSSAMAY	IGHV4-34	IGHD3-22	IGHJ4	AF062196	10527689	Immunoglobulin VH gene expression in human aging
Homo sapiens	CDR3-IMGT	1	289..360	ARVRSSWGYCSGGSCYGTGNWFDP	IGHV1-2	IGHD2-15	IGHJ5	AF062197	10527689	Immunoglobulin VH gene expression in human aging
Homo sapiens	CDR3-IMGT	1	346..405	ASFGSPAAIEGRYYYYGMDV	NA	IGHD2-2	IGHJ6	AF062198	10527689	Immunoglobulin VH gene expression in human aging
Homo sapiens	CDR3-IMGT	1	343..414	ARGPGGCSGGSCYSNGWVNWYFDL	IGHV4-4	IGHD2-15	IGHJ2	AF062200	10527689	Immunoglobulin VH gene expression in human aging
Homo sapiens	CDR3-IMGT	1	349..390	ARDFAAPPSYGMDV	IGHV4-31	IGHD6-6	IGHJ6	AF062201	10527689	Immunoglobulin VH gene expression in human aging
Homo sapiens	CDR3-IMGT	1	346..399	ARDVEEATVTTYYYGMDV	IGHV3-21	IGHD4-17	IGHJ6	AF062202	10527689	Immunoglobulin VH gene expression in human aging
Homo sapiens	CDR3-IMGT	1	343..399	AREGEYCSGGSCYTHGMDV	IGHV4-4	IGHD2-15	IGHJ6	AF062203	10527689	Immunoglobulin VH gene expression in human aging
Homo sapiens	CDR3-IMGT	1	349..411	ARQGTVTNMIVVVITTPAFDI	IGHV4-39	IGHD3-22	IGHJ3	AF062204	10527689	Immunoglobulin VH gene expression in human aging
Homo sapiens	CDR3-IMGT	1	346..387	AKLSTTVTRSYGVY	IGHV3-23	IGHD4-17	IGHJ4	AF062205	10527689	Immunoglobulin VH gene expression in human aging
Homo sapiens	CDR3-IMGT	1	346..390	ARDRRYSSGSGLFDY	IGHV3-48	IGHD6-19	IGHJ4	AF062206	10527689	Immunoglobulin VH gene expression in human aging
Homo sapiens	CDR3-IMGT	1	343..390	AREALLWFGELYWFDP	IGHV4-4	IGHD3-10	IGHJ5	AF062207	10527689	Immunoglobulin VH gene expression in human aging
Homo sapiens	CDR3-IMGT	1	346..381	ARGYSGSYYPDY	NA	IGHD1-26	IGHJ4	AF062208	10527689	Immunoglobulin VH gene expression in human aging
Homo sapiens	CDR3-IMGT	1	343..399	ARVQGSGSHMGDYYYGMDV	IGHV4-59	IGHD3-10	IGHJ6	AF062209	10527689	Immunoglobulin VH gene expression in human aging
Homo sapiens	CDR3-IMGT	1	286..351	ARAHSPRGYSYGLFGYYYGMDV	IGHV3-13	IGHD5-5	IGHJ6	AF062210	10527689	Immunoglobulin VH gene expression in human aging
Homo sapiens	CDR3-IMGT	1	346..411	ARGRIGDLTGNYYYDSSGYYNY	IGHV1-8	IGHD3-22	IGHJ4	AF062211	10527689	Immunoglobulin VH gene expression in human aging
Homo sapiens	CDR3-IMGT	1	346..384	ARGGSSDPRTFDI	IGHV1-18	IGHD6-13	IGHJ3	AF062212	10527689	Immunoglobulin VH gene expression in human aging
Homo sapiens	CDR3-IMGT	1	298..333	VRDRRQVGAFDI	IGHV6-1	IGHD5-12	IGHJ3	AF062213	10527689	Immunoglobulin VH gene expression in human aging
Homo sapiens	CDR3-IMGT	1	346..390	ARVDCTNGVCYTIDY	IGHV5-51	IGHD2-8	IGHJ4	AF062214	10527689	Immunoglobulin VH gene expression in human aging
Homo sapiens	CDR3-IMGT	1	289..339	ARDPRPPTVPTGGAFDI	IGHV3-48	IGHD4-17	IGHJ3	AF062215	10527689	Immunoglobulin VH gene expression in human aging
Homo sapiens	CDR3-IMGT	1	289..345	ASFTGDDILTGYSNDYFDY	IGHV1-69	IGHD3-9	IGHJ4	AF062216	10527689	Immunoglobulin VH gene expression in human aging
Homo sapiens	CDR3-IMGT	1	343..378	ARGRNGDSTSPY	IGHV4-34	IGHD2-21	IGHJ4	AF062217	10527689	Immunoglobulin VH gene expression in human aging
Homo sapiens	CDR3-IMGT	1	343..399	ARGRRVLLWFGEAQPYFDY	IGHV4-34	IGHD3-10	IGHJ4	AF062218	10527689	Immunoglobulin VH gene expression in human aging
Homo sapiens	CDR3-IMGT	1	343..384	VRDARDDYSRSFDY	IGHV4-4	IGHD5-24	IGHJ4	AF062220	10527689	Immunoglobulin VH gene expression in human aging
Homo sapiens	CDR3-IMGT	1	346..378	ASPRSWYYFDY	IGHV1-3	IGHD6-13	IGHJ4	AF062221	10527689	Immunoglobulin VH gene expression in human aging
Homo sapiens	CDR3-IMGT	1	346..405	ARGQVEPAAILVGYYYGMDV	IGHV1-8	IGHD2-2	IGHJ6	AF062222	10527689	Immunoglobulin VH gene expression in human aging
Homo sapiens	CDR3-IMGT	1	346..390	ARKGAPAGQRGAADY	IGHV1-8	IGHD6-13	IGHJ4	AF062223	10527689	Immunoglobulin VH gene expression in human aging
Homo sapiens	CDR3-IMGT	1	289..330	AKGYSSGWSTLFDK	IGHV1-18	IGHD6-19	IGHJ4	AF062224	10527689	Immunoglobulin VH gene expression in human aging
Homo sapiens	CDR3-IMGT	1	346..387	AAGIGSYYYYGMDV	IGHV1-58	IGHD1-26	IGHJ6	AF062225	10527689	Immunoglobulin VH gene expression in human aging
Homo sapiens	CDR3-IMGT	1	346..384	ARDFSSRGNWFDP	IGHV1-2	IGHD6-19	IGHJ5	AF062226	10527689	Immunoglobulin VH gene expression in human aging
Homo sapiens	CDR3-IMGT	1	343..375	ARGQDRSKIHV	IGHV4-34	IGHD4-4	IGHJ4	AF062227	10527689	Immunoglobulin VH gene expression in human aging
Homo sapiens	CDR3-IMGT	1	343..393	ARGSNYDFWSGYSNFDY	IGHV4-59	IGHD3-3	IGHJ4	AF062228	10527689	Immunoglobulin VH gene expression in human aging
Homo sapiens	CDR3-IMGT	1	259..324	ARAHGWGYCSSTSCSNYYGMDV	IGHV3-66	IGHD2-2	IGHJ6	AF062229	10527689	Immunoglobulin VH gene expression in human aging
Homo sapiens	CDR3-IMGT	1	286..327	ARQGWLQRYWYFDL	IGHV4-59	IGHD5-24	IGHJ2	AF062230	10527689	Immunoglobulin VH gene expression in human aging
Homo sapiens	CDR3-IMGT	1	286..336	SGGSWYAGQTHYSEGNY	IGHV4-34	IGHD2-15	IGHJ4	AF062231	10527689	Immunoglobulin VH gene expression in human aging
Homo sapiens	CDR3-IMGT	1	346..393	AWDSSGLFMPQGAFDI	IGHV4-4	IGHD3-22	IGHJ3	AF062232	10527689	Immunoglobulin VH gene expression in human aging
Homo sapiens	CDR3-IMGT	1	289..351	ARGGIVVASPELEYYYYGMDV	IGHV4-4	IGHD6-19	IGHJ6	AF062233	10527689	Immunoglobulin VH gene expression in human aging
Homo sapiens	CDR3-IMGT	1	286..342	ARGDLPRVDTAMVPPNFDY	IGHV4-34	IGHD5-5	IGHJ4	AF062234	10527689	Immunoglobulin VH gene expression in human aging
Homo sapiens	CDR3-IMGT	1	286..333	ASRPGDSSSWYAGCDY	IGHV3-66	IGHD6-13	IGHJ4	AF062235	10527689	Immunoglobulin VH gene expression in human aging
Homo sapiens	CDR3-IMGT	1	262..318	VKDATQLRYFDWSSSTLDY	IGHV3-64	IGHD3-9	IGHJ4	AF062236	10527689	Immunoglobulin VH gene expression in human aging
Homo sapiens	CDR3-IMGT	1	286..324	ARQREGRLGTFDY	IGHV4-61	IGHD3-16	IGHJ4	AF062237	10527689	Immunoglobulin VH gene expression in human aging
Homo sapiens	CDR3-IMGT	1	286..351	VKGIGYCGGDCYLRPYYYGLDV	IGHV3-23	IGHD2-21	NA	AF062238	10527689	Immunoglobulin VH gene expression in human aging
Homo sapiens	CDR3-IMGT	1	349..396	ARERPAVAAFYYGMDV	NA	IGHD2-15	IGHJ6	AF062239	10527689	Immunoglobulin VH gene expression in human aging
Homo sapiens	CDR3-IMGT	1	289..324	ARIGYSSSAFDY	IGHV3-7	IGHD6-13	IGHJ4	AF062241	10527689	Immunoglobulin VH gene expression in human aging
Homo sapiens	CDR3-IMGT	1	289..318	ARGGGGDLDY	IGHV1-3	IGHD3-16	IGHJ4	AF062242	10527689	Immunoglobulin VH gene expression in human aging
Homo sapiens	CDR3-IMGT	1	346..369	ARANSLDV	IGHV3-7	IGHD1-7	IGHJ6	AF062243	10527689	Immunoglobulin VH gene expression in human aging
Homo sapiens	CDR3-IMGT	1	292..336	ASYYDSSGYYYGDDY	NA	IGHD3-22	IGHJ4	AF062244	10527689	Immunoglobulin VH gene expression in human aging
Homo sapiens	CDR3-IMGT	1	343..378	AREVQPYRSIDY	IGHV4-4	IGHD6-13	IGHJ4	AF062245	10527689	Immunoglobulin VH gene expression in human aging
Homo sapiens	CDR3-IMGT	1	289..315	ARVRLGFDY	IGHV1-18	IGHD5-5	IGHJ4	AF062246	10527689	Immunoglobulin VH gene expression in human aging
Homo sapiens	CDR3-IMGT	1	292..333	ARMAAAGTAAPSDY	IGHV2-70	IGHD6-13	IGHJ4	AF062247	10527689	Immunoglobulin VH gene expression in human aging
Homo sapiens	CDR3-IMGT	1	346..387	ARAIDRSGWYIFEY	IGHV3-74	IGHD6-19	IGHJ4	AF062248	10527689	Immunoglobulin VH gene expression in human aging
Homo sapiens	CDR3-IMGT	1	346..381	ATDAHYGDAFDI	IGHV1-24	NA	IGHJ3	AF062249	10527689	Immunoglobulin VH gene expression in human aging
Homo sapiens	CDR3-IMGT	1	343..393	ARGPRVDSSGSRAAFDI	IGHV4-34	IGHD3-22	IGHJ3	AF062250	10527689	Immunoglobulin VH gene expression in human aging
Homo sapiens	CDR3-IMGT	1	289..348	AKDRDMITFGGVIVIGPMDV	IGHV3-23	IGHD3-16	IGHJ3	AF062251	10527689	Immunoglobulin VH gene expression in human aging
Homo sapiens	CDR3-IMGT	1	343..387	ARKFDYYDSSGHFDI	IGHV4-59	IGHD3-22	IGHJ3	AF062252	10527689	Immunoglobulin VH gene expression in human aging
Homo sapiens	CDR3-IMGT	1	346..384	AREYYAGYSALLF	IGHV3-48	NA	IGHJ4	AF062253	10527689	Immunoglobulin VH gene expression in human aging
Homo sapiens	CDR3-IMGT	1	358..384	ARRLYGMDV	IGHV6-1	IGHD5-12	IGHJ6	AF062254	10527689	Immunoglobulin VH gene expression in human aging
Homo sapiens	CDR3-IMGT	1	292..336	AQRRIPSVGSGAFYI	IGHV2-5	IGHD6-13	IGHJ3	AF062255	10527689	Immunoglobulin VH gene expression in human aging
Homo sapiens	CDR3-IMGT	1	346..390	ARGARFGEAYDAFDI	IGHV1-2	IGHD3-10	IGHJ3	AF062256	10527689	Immunoglobulin VH gene expression in human aging
Homo sapiens	CDR3-IMGT	1	346..378	ARTAGAAYFDY	IGHV1-2	IGHD6-13	IGHJ4	AF062257	10527689	Immunoglobulin VH gene expression in human aging
Homo sapiens	CDR3-IMGT	1	343..387	ARGPKTLAGTSSFDN	IGHV4-4	IGHD6-19	IGHJ4	AF062258	10527689	Immunoglobulin VH gene expression in human aging
Homo sapiens	CDR3-IMGT	1	289..339	ARDYYDFWSGYGHGMDV	IGHV3-74	IGHD3-3	IGHJ6	AF062259	10527689	Immunoglobulin VH gene expression in human aging
Homo sapiens	CDR3-IMGT	1	346..366	AKDGGVY	IGHV3-23	IGHD4-23	IGHJ4	AF062260	10527689	Immunoglobulin VH gene expression in human aging
Homo sapiens	CDR3-IMGT	1	346..384	ARYTAMVNEGVDY	IGHV1-8	IGHD5-5	IGHJ4	AF062261	10527689	Immunoglobulin VH gene expression in human aging
Homo sapiens	CDR3-IMGT	1	346..402	ARVADYGDYPGDYYYGMDV	IGHV1-2	IGHD4-17	IGHJ6	AF062262	10527689	Immunoglobulin VH gene expression in human aging
Homo sapiens	CDR3-IMGT	1	346..369	AAGVLAAF	IGHV1-8	IGHD4-23	IGHJ4	AF062263	10527689	Immunoglobulin VH gene expression in human aging
Homo sapiens	CDR3-IMGT	1	343..378	ARDRSGWYGHEY	IGHV4-4	IGHD6-19	IGHJ4	AF062264	10527689	Immunoglobulin VH gene expression in human aging
Homo sapiens	CDR3-IMGT	1	346..393	ARDSGTRVTTGYGMDV	IGHV1-18	IGHD4-4	IGHJ6	AF062265	10527689	Immunoglobulin VH gene expression in human aging
Homo sapiens	CDR3-IMGT	1	343..372	ARYTATYYTY	IGHV4-59	IGHD1-26	IGHJ4	AF062266	10527689	Immunoglobulin VH gene expression in human aging
Homo sapiens	CDR3-IMGT	1	346..399	ARVGVYDILTGYYKVVDY	IGHV1-2	IGHD3-9	IGHJ4	AF062267	10527689	Immunoglobulin VH gene expression in human aging
Homo sapiens	CDR3-IMGT	1	349..399	AHSSTYDSSGYYLIFDY	IGHV2-5	IGHD3-22	IGHJ4	AF062268	10527689	Immunoglobulin VH gene expression in human aging
Homo sapiens	CDR3-IMGT	1	346..381	ARVYSSSWEFDY	IGHV3-11	IGHD6-13	IGHJ4	AF062269	10527689	Immunoglobulin VH gene expression in human aging
Homo sapiens	CDR3-IMGT	1	346..390	ATSLGYCGGGSCYFC	IGHV3-23	IGHD2-15	IGHJ4	AF062270	10527689	Immunoglobulin VH gene expression in human aging
Homo sapiens	CDR3-IMGT	1	346..387	ASSIVVVRYTWFDP	IGHV1-2	IGHD2-2	IGHJ5	AF062271	10527689	Immunoglobulin VH gene expression in human aging
Homo sapiens	CDR3-IMGT	1	343..420	ARDKIHHTYYYDSSGPQGYYYYYMDV	IGHV4-4	IGHD3-22	IGHJ6	AF062272	10527689	Immunoglobulin VH gene expression in human aging
Homo sapiens	CDR3-IMGT	1	358..405	ARDVEGTVNSGSHFDY	IGHV6-1	IGHD1-26	IGHJ4	AF062273	10527689	Immunoglobulin VH gene expression in human aging
Homo sapiens	CDR3-IMGT	1	301..351	ARDPLSIAADGSGAFDI	IGHV3-20	IGHD6-13	IGHJ3	AF062275	10527689	Immunoglobulin VH gene expression in human aging
Homo sapiens	CDR3-IMGT	1	346..381	AKADTAMDPGDV	IGHV3-23	IGHD5-5	IGHJ3	AF062276	10527689	Immunoglobulin VH gene expression in human aging
Homo sapiens	CDR3-IMGT	1	346..378	AEDWDSYGYDY	IGHV3-30	IGHD5-5	IGHJ4	AF062277	10527689	Immunoglobulin VH gene expression in human aging
Homo sapiens	CDR3-IMGT	1	349..390	ARRGYSYGYHWFDP	NA	IGHD5-5	IGHJ5	AF062278	10527689	Immunoglobulin VH gene expression in human aging
Homo sapiens	CDR3-IMGT	1	346..399	AAESTSLSDTYSSGWSDY	IGHV1-58	IGHD6-19	IGHJ4	AF062279	10527689	Immunoglobulin VH gene expression in human aging
Homo sapiens	CDR3-IMGT	1	346..384	AKDRPYYYDSPGY	IGHV3-23	IGHD3-22	IGHJ1	AF062280	10527689	Immunoglobulin VH gene expression in human aging
Homo sapiens	CDR3-IMGT	1	346..405	ARDPRQHRHCIDVICYSIDH	IGHV3-30	IGHD3-22	IGHJ4	AF062281	10527689	Immunoglobulin VH gene expression in human aging
Homo sapiens	CDR3-IMGT	1	349..381	AHSNSSTAPDY	IGHV2-5	IGHD6-13	IGHJ4	AF062282	10527689	Immunoglobulin VH gene expression in human aging
Homo sapiens	CDR3-IMGT	1	289..348	ARTYYYDSSGSHGYYYGMDV	IGHV1-69	IGHD3-22	IGHJ6	AF062283	10527689	Immunoglobulin VH gene expression in human aging
Homo sapiens	CDR3-IMGT	1	298..357	ARDPDCSGGSCWVGRNAFDI	IGHV6-1	IGHD2-15	IGHJ3	AF062284	10527689	Immunoglobulin VH gene expression in human aging
Homo sapiens	CDR3-IMGT	1	346..387	ARDFSSSWYYEGDY	IGHV3-48	IGHD6-13	IGHJ4	AF062285	10527689	Immunoglobulin VH gene expression in human aging
Homo sapiens	CDR3-IMGT	1	346..399	ATPVGRCSSTSCYHPLDY	IGHV1-24	IGHD2-2	IGHJ4	AF062286	10527689	Immunoglobulin VH gene expression in human aging
Homo sapiens	CDR3-IMGT	1	286..318	AKDWDSYGYDY	IGHV3-30	IGHD5-5	IGHJ4	AF062288	NA	Autoreactivity and immunologlobulin VH gene expression in aging humans
Homo sapiens	CDR3-IMGT	1	286..348	ANRGYYYGSGSLPYYYYGMDV	IGHV3-23	IGHD3-10	IGHJ6	AF062289	NA	Autoreactivity and immunologlobulin VH gene expression in aging humans
Homo sapiens	CDR3-IMGT	1	286..330	ARKGAPAGQRGAAVY	IGHV1-8	IGHD6-13	IGHJ4	AF062290	NA	Autoreactivity and immunologlobulin VH gene expression in aging humans
Homo sapiens	CDR3-IMGT	1	286..324	ARDTRYFDWLFDY	IGHV3-33	IGHD3-9	IGHJ4	AF062291	NA	Autoreactivity and immunologlobulin VH gene expression in aging humans
Homo sapiens	CDR3-IMGT	1	289..324	AREDRIHNWFDP	IGHV4-39	IGHD6-6	IGHJ5	AF062292	NA	Autoreactivity and immunologlobulin VH gene expression in aging humans
Homo sapiens	CDR3-IMGT	1	286..327	TRRPHNWNYGGLDY	IGHV1-18	IGHD1-7	IGHJ4	AF062293	NA	Autoreactivity and immunologlobulin VH gene expression in aging humans
Homo sapiens	CDR3-IMGT	1	286..339	ARGVGYCSGGSCQNWFDP	IGHV3-11	IGHD2-15	IGHJ5	AF062294	NA	Autoreactivity and immunologlobulin VH gene expression in aging humans
Homo sapiens	CDR3-IMGT	1	286..339	ARERSSSWYGRGTLYFDY	IGHV3-33	IGHD6-13	IGHJ4	AF062295	NA	Autoreactivity and immunologlobulin VH gene expression in aging humans
Homo sapiens	CDR3-IMGT	1	292..366	TTDLRGSNKGVAKIRWDYYYYGMDV	IGHV3-15	IGHD3-16	IGHJ6	AF062296	NA	Autoreactivity and immunologlobulin VH gene expression in aging humans
Homo sapiens	CDR3-IMGT	1	286..324	AKSSGATVYYFDY	IGHV3-23	IGHD3-16	IGHJ4	AF062297	NA	Autoreactivity and immunologlobulin VH gene expression in aging humans
Homo sapiens	CDR3-IMGT	1	286..351	AKDHYGSGSYSSHYYYYYGMDV	IGHV3-23	IGHD3-10	IGHJ6	AF062298	NA	Autoreactivity and immunologlobulin VH gene expression in aging humans
Homo sapiens	CDR3-IMGT	1	295..345	TRDSFRWELLRRVDHDI	IGHV3-49	IGHD1-26	IGHJ3	AF062299	NA	Autoreactivity and immunologlobulin VH gene expression in aging humans
Homo sapiens	CDR3-IMGT	1	292..339	TRDPPPDEAPPNDHDY	IGHV3-49	IGHD1-1	IGHJ4	AF062300	NA	Autoreactivity and immunologlobulin VH gene expression in aging humans
Homo sapiens	CDR3-IMGT	1	286..324	AKELEQWLGVFDY	IGHV3-23	IGHD6-19	IGHJ4	AF062301	NA	Autoreactivity and immunologlobulin VH gene expression in aging humans
Homo sapiens	CDR3-IMGT	1	286..333	ANDKDKKGYYYYGMDV	IGHV3-30	IGHD3-22	IGHJ6	AF062302	NA	Autoreactivity and immunologlobulin VH gene expression in aging humans
Homo sapiens	CDR3-IMGT	1	292..351	TTGGGYGDYDGYYYYYGMDV	IGHV3-15	IGHD4-17	IGHJ6	AF062303	NA	Autoreactivity and immunologlobulin VH gene expression in aging humans
Homo sapiens	CDR3-IMGT	1	286..330	AKDSAPYGSGSYPDY	IGHV3-23	IGHD3-10	IGHJ4	AF062304	NA	Autoreactivity and immunologlobulin VH gene expression in aging humans
Homo sapiens	CDR3-IMGT	1	292..336	TRDLHGQGRYRKFDP	IGHV3-49	IGHD3-10	IGHJ5	AF062305	NA	Autoreactivity and immunologlobulin VH gene expression in aging humans
Homo sapiens	CDR3-IMGT	1	286..324	ARDRSIAAARGDY	IGHV1-18	IGHD6-6	IGHJ4	AF062306	NA	Autoreactivity and immunologlobulin VH gene expression in aging humans
Homo sapiens	CDR3-IMGT	1	286..351	AKSWRYCSGGSCYHTGVPTLQH	IGHV3-23	IGHD2-15	IGHJ1	AF062307	NA	Autoreactivity and immunologlobulin VH gene expression in aging humans
Homo sapiens	CDR3-IMGT	1	349..396	ARRPAAGGRGNEYFHY	IGHV4-39	IGHD6-13	IGHJ1	AF064878	11145718	Oligoclonal IgA response in the vascular wall in acute Kawasaki disease
Homo sapiens	CDR3-IMGT	1	369..410	ARTLYSTSEVLFDN	IGHV4-31	IGHD2-8	IGHJ4	AF064879	11145718	Oligoclonal IgA response in the vascular wall in acute Kawasaki disease
Homo sapiens	CDR3-IMGT	1	66..107	ARTLYSSSEVLFDN	NA	IGHD6-6	IGHJ4	AF064880	11145718	Oligoclonal IgA response in the vascular wall in acute Kawasaki disease
Homo sapiens	CDR3-IMGT	1	84..131	ARRPAAAGRGNEYFHY	NA	IGHD6-13	IGHJ1	AF064883	11145718	Oligoclonal IgA response in the vascular wall in acute Kawasaki disease
Homo sapiens	CDR3-IMGT	1	28..54	ARGVEGFDY	IGHV6-1	IGHD6-13	IGHJ4	AF064896	11145718	Oligoclonal IgA response in the vascular wall in acute Kawasaki disease
Homo sapiens	CDR3-IMGT	1	25..54	AANLFTSLDY	NA	IGHD3-3	IGHJ4	AF064911	11145718	Oligoclonal IgA response in the vascular wall in acute Kawasaki disease
Homo sapiens	CDR3-IMGT	1	22..54	ARQDYSNYVGY	NA	IGHD4-11	IGHJ4	AF064919	11145718	Oligoclonal IgA response in the vascular wall in acute Kawasaki disease
Homo sapiens	CDR3-IMGT	1	346..384	ARATGDSSGLFDY	IGHV1-2	IGHD3-22	IGHJ4	AF067121	10527689	Immunoglobulin VH gene expression in human aging
Homo sapiens	CDR3-IMGT	1	414..455	VSGGIYDSSGPFDY	IGHV3-64	IGHD3-22	IGHJ4	AF067420	NA	Identification and characterization of SNC73, a gene which is down-regulated in colorectal cancer
Homo sapiens	CDR3-IMGT	1	187..240	ARDILGGVSGWSHYGMDV	IGHV4-4	IGHD3-3	IGHJ6	AF069906	9862700	HLA (A*0201) mimicry by anti-idiotypic monoclonal antibodies
Homo sapiens	CDR3-IMGT	1	220..273	ARAGASYYDFWSGWVFDY	IGHV1-2	IGHD3-3	IGHJ4	AF069907	9862700	HLA (A*0201) mimicry by anti-idiotypic monoclonal antibodies
Homo sapiens	CDR3-IMGT	1	295..333	ASYDNDGNYYYNY	IGHV3-73	IGHD3-22	IGHJ4	AF078551	9788964	Chronic lymphocytic leukemia B cells express restricted sets of mutated and unmutated antigen receptors
Homo sapiens	CDR3-IMGT	1	295..345	ITESSGGRWTHYHHIDV	IGHV3-15	IGHD2-15	IGHJ6	AF078935	NA	Primary structure of the variable domains of anti-FVIII antibodies isolated from inhibitor patient B cell RNA by phage display
Homo sapiens	CDR3-IMGT	1	289..336	ARYPFRSDWSDRGFDI	IGHV3-7	IGHD1-20	IGHJ3	AF078936	NA	Primary structure of the variable domains of anti-FVIII antibodies isolated from inhibitor patient B cell RNA by phage display
Homo sapiens	CDR3-IMGT	1	289..318	ARGNLNGFDI	IGHV6-1	IGHD3-9	IGHJ3	AF078937	NA	Primary structure of the variable domains of anti-FVIII antibodies isolated from inhibitor patient B cell RNA by phage display
Homo sapiens	CDR3-IMGT	1	289..342	TTGYCSGGRCHFDDAFHI	IGHV3-15	IGHD2-15	IGHJ3	AF078939	NA	Primary structure of the variable domains of anti-FVIII antibodies isolated from inhibitor patient B cell RNA by phage display
Homo sapiens	CDR3-IMGT	1	289..333	ARPRVRGNYWSGLDF	IGHV5-51	IGHD3-16	IGHJ6	AF078940	NA	Primary structure of the variable domains of anti-FVIII antibodies isolated from inhibitor patient B cell RNA by phage display
Homo sapiens	CDR3-IMGT	1	289..333	AREDNSNYGEWVMDV	IGHV5-51	IGHD4-4	IGHJ6	AF078941	NA	Primary structure of the variable domains of anti-FVIII antibodies isolated from inhibitor patient B cell RNA by phage display
Homo sapiens	CDR3-IMGT	1	298..333	GRSAVAGTSFDY	IGHV6-1	IGHD6-19	IGHJ4	AF078942	NA	Primary structure of the variable domains of anti-FVIII antibodies isolated from inhibitor patient B cell RNA by phage display
Homo sapiens	CDR3-IMGT	1	271..339	ARGRATLRFLEWVNWEEGCLFDY	IGHV1-2	IGHD3-3	IGHJ4	AF082193	10382752	Molecular mimicry between bacterial and self antigen in a patient with systemic lupus erythematosus
Homo sapiens	CDR3-IMGT	1	277..318	TTGYSSRGFHGMDV	IGHV3-15	IGHD6-13	IGHJ6	AF082194	10382752	Molecular mimicry between bacterial and self antigen in a patient with systemic lupus erythematosus
Homo sapiens	CDR3-IMGT	1	277..318	TADLTYAPVNGFDY	IGHV3-15	IGHD3-10	IGHJ4	AF082195	10382752	Molecular mimicry between bacterial and self antigen in a patient with systemic lupus erythematosus
Homo sapiens	CDR3-IMGT	1	271..324	ARDRISGDYDIYYYGMDV	IGHV3-33	IGHD4-17	IGHJ6	AF082196	10382752	Molecular mimicry between bacterial and self antigen in a patient with systemic lupus erythematosus
Homo sapiens	CDR3-IMGT	1	271..321	ARDPYCSSTSCHHGMDV	IGHV3-30	IGHD2-2	IGHJ6	AF082197	10382752	Molecular mimicry between bacterial and self antigen in a patient with systemic lupus erythematosus
Homo sapiens	CDR3-IMGT	1	271..306	AHGGNWNWNFGL	IGHV3-23	IGHD4-23	IGHJ2	AF082198	10382752	Molecular mimicry between bacterial and self antigen in a patient with systemic lupus erythematosus
Homo sapiens	CDR3-IMGT	1	271..315	ARDNTPKRGPYYFDY	IGHV3-11	IGHD3-3	IGHJ4	AF082199	10382752	Molecular mimicry between bacterial and self antigen in a patient with systemic lupus erythematosus
Homo sapiens	CDR3-IMGT	1	280..318	ARDGRSGSYSLDY	IGHV6-1	IGHD1-26	IGHJ4	AF082200	10382752	Molecular mimicry between bacterial and self antigen in a patient with systemic lupus erythematosus
Homo sapiens	CDR3-IMGT	1	324..362	VRGGHLVIDWFDP	IGHV5-51	IGHD2-21	IGHJ5	AF085651	NA	Somatic Gene Conversion-Like Events in Human V Gene Rearrangements
Homo sapiens	CDR3-IMGT	1	324..362	VRGGHLVIDWLDP	IGHV5-51	IGHD2-21	IGHJ5	AF085653	NA	Somatic Gene Conversion-Like Events in Human V Gene Rearrangements
Homo sapiens	CDR3-IMGT	1	324..389	ARGGHKDYYTFWSGYYRLGMDV	IGHV5-78	IGHD3-3	IGHJ6	AF085654	NA	Somatic Gene Conversion-Like Events in Human V Gene Rearrangements
Homo sapiens	CDR3-IMGT	1	250..297	ARHPRALGVLNRLFDY	IGHV5-51	IGHD3-3	IGHJ4	AF085655	NA	Somatic Gene Conversion-Like Events in Human V Gene Rearrangements
Homo sapiens	CDR3-IMGT	1	326..373	ARHPRVLGVLNRLFDY	IGHV5-51	IGHD3-3	IGHJ4	AF085657	NA	Somatic Gene Conversion-Like Events in Human V Gene Rearrangements
Homo sapiens	CDR3-IMGT	1	326..361	ARFAPGTFWFDP	IGHV5-51	IGHD6-13	IGHJ5	AF085658	NA	Somatic Gene Conversion-Like Events in Human V Gene Rearrangements
Homo sapiens	CDR3-IMGT	1	326..373	ASPRGSGGYPTQYLDY	NA	IGHD1-26	IGHJ4	AF085660	NA	Somatic Gene Conversion-Like Events in Human V Gene Rearrangements
Homo sapiens	CDR3-IMGT	1	326..373	ASPRGSGGYPTQYHDY	NA	IGHD1-26	IGHJ4	AF085661	NA	Somatic Gene Conversion-Like Events in Human V Gene Rearrangements
Homo sapiens	CDR3-IMGT	1	326..373	ASPRVSGGYPTQYLDY	NA	IGHD1-26	IGHJ4	AF085662	NA	Somatic Gene Conversion-Like Events in Human V Gene Rearrangements
Homo sapiens	CDR3-IMGT	1	326..373	ASPRVTGGYPTQYLDY	NA	IGHD1-26	IGHJ4	AF085663	NA	Somatic Gene Conversion-Like Events in Human V Gene Rearrangements
Homo sapiens	CDR3-IMGT	1	326..373	ASPRVSGGYPTQHLDY	NA	IGHD1-26	IGHJ4	AF085664	NA	Somatic Gene Conversion-Like Events in Human V Gene Rearrangements
Homo sapiens	CDR3-IMGT	1	326..373	ASPNTSGGYPTQYLDY	NA	IGHD1-26	IGHJ4	AF085665	NA	Somatic Gene Conversion-Like Events in Human V Gene Rearrangements
Homo sapiens	CDR3-IMGT	1	326..370	ARLRLPSAVAGTADF	NA	IGHD6-19	IGHJ4	AF085667	NA	Somatic Gene Conversion-Like Events in Human V Gene Rearrangements
Homo sapiens	CDR3-IMGT	1	326..373	ARLKYLGSGSYYHFDY	NA	IGHD3-10	IGHJ4	AF085671	NA	Somatic Gene Conversion-Like Events in Human V Gene Rearrangements
Homo sapiens	CDR3-IMGT	1	326..373	ARNTEMTSLMGVWLDP	NA	IGHD5-24	IGHJ5	AF085674	NA	Somatic Gene Conversion-Like Events in Human V Gene Rearrangements
Homo sapiens	CDR3-IMGT	1	326..370	ARSYYDSSGLVYFDY	NA	IGHD3-22	IGHJ4	AF085676	NA	Somatic Gene Conversion-Like Events in Human V Gene Rearrangements
Homo sapiens	CDR3-IMGT	1	326..382	ARQALDDGYSPPYYYGLDV	NA	IGHD3-3	IGHJ6	AF085677	NA	Somatic Gene Conversion-Like Events in Human V Gene Rearrangements
Homo sapiens	CDR3-IMGT	1	326..367	AQLRGGYYYYGMDV	NA	IGHD3-10	IGHJ6	AF085678	NA	Somatic Gene Conversion-Like Events in Human V Gene Rearrangements
Homo sapiens	CDR3-IMGT	1	289..330	ARPFMNQLRNALDI	IGHV1-46	IGHD2-2	IGHJ3	AF086901	NA	Selection of human anti-HIV-1 envelope single chain antibodies from a peripheral blood cell-based phage repertoire
Homo sapiens	CDR3-IMGT	1	289..354	ARGAMKDYDFWSGYRHLGAFDI	NA	IGHD3-3	IGHJ3	AF086903	NA	Selection of human anti-HIV-1 envelope single chain antibodies from a peripheral blood cell-based phage repertoire
Homo sapiens	CDR3-IMGT	1	274..318	ARDVPSAYDYDAFDI	IGHV1-69	IGHD5-12	IGHJ3	AF092498	9971777	Generation of neutralizing human monoclonal antibodies against parvovirus B19 proteins
Homo sapiens	CDR3-IMGT	1	277..306	AKDQRGKFDY	IGHV3-30	IGHD3-3	IGHJ4	AF092502	9971777	Generation of neutralizing human monoclonal antibodies against parvovirus B19 proteins
Homo sapiens	CDR3-IMGT	1	289..330	ARDPPRYFGSGSWD	IGHV3-7	IGHD3-10	IGHJ4	AF098360	11904732	Cloning, isolation and characterization of human tumor in situ monoclonal antibodies
Homo sapiens	CDR3-IMGT	1	289..336	AAFMNRDGPPKRVFDY	IGHV3-48	IGHD5-24	IGHJ4	AF098362	11904732	Cloning, isolation and characterization of human tumor in situ monoclonal antibodies
Homo sapiens	CDR3-IMGT	1	289..333	ARAGPLRIRYDGFDF	IGHV3-7	IGHD1-26	IGHJ3	AF098364	11904732	Cloning, isolation and characterization of human tumor in situ monoclonal antibodies
Homo sapiens	CDR3-IMGT	1	289..351	ARGRKTSRYTLRRSEASGFDY	NA	IGHD6-13	IGHJ4	AF098366	11904732	Cloning, isolation and characterization of human tumor in situ monoclonal antibodies
Homo sapiens	CDR3-IMGT	1	289..339	ARDAHRGLVGATANFHY	IGHV1-18	IGHD1-26	IGHJ4	AF098368	11904732	Cloning, isolation and characterization of human tumor in situ monoclonal antibodies
Homo sapiens	CDR3-IMGT	1	289..342	ARRTGTGDPYYYYYYMDV	IGHV5-51	IGHD4-17	IGHJ6	AF099197	10231091	Structural aspects of human IgM antibodies expressed in chronic B lymphocytic leukemia
Homo sapiens	CDR3-IMGT	1	289..327	ARRQWLALGHFDY	NA	IGHD6-19	IGHJ4	AF099198	10231091	Structural aspects of human IgM antibodies expressed in chronic B lymphocytic leukemia
Homo sapiens	CDR3-IMGT	1	289..342	VKTYYDFWSGYSPNWFDP	IGHV3-64	IGHD3-3	IGHJ5	AF099199	10231091	Structural aspects of human IgM antibodies expressed in chronic B lymphocytic leukemia
Homo sapiens	CDR3-IMGT	1	289..351	ARDIYDILTGYTYYYYYGMDV	NA	IGHD3-9	IGHJ6	AF099200	10231091	Structural aspects of human IgM antibodies expressed in chronic B lymphocytic leukemia
Homo sapiens	CDR3-IMGT	1	289..348	ARGEGGMYYDFWSGKYYFDY	NA	IGHD3-3	IGHJ4	AF099201	10231091	Structural aspects of human IgM antibodies expressed in chronic B lymphocytic leukemia
Homo sapiens	CDR3-IMGT	1	265..306	ARRGAGAATGPFDY	NA	IGHD6-13	IGHJ4	AF103026	9887257	Analysis of heavy and light chain pairings indicates that receptor editing shapes the human antibody repertoire
Homo sapiens	CDR3-IMGT	1	268..309	TTLSDYGSGSYGDY	IGHV3-15	IGHD3-10	IGHJ4	AF103027	9887257	Analysis of heavy and light chain pairings indicates that receptor editing shapes the human antibody repertoire
Homo sapiens	CDR3-IMGT	1	259..291	ARFLVADSFDY	IGHV3-11	IGHD2-15	IGHJ4	AF103028	9887257	Analysis of heavy and light chain pairings indicates that receptor editing shapes the human antibody repertoire
Homo sapiens	CDR3-IMGT	1	266..307	ARGAGGYMHDCFDP	IGHV4-34	IGHD4-17	IGHJ5	AF103029	9887257	Analysis of heavy and light chain pairings indicates that receptor editing shapes the human antibody repertoire
Homo sapiens	CDR3-IMGT	1	269..316	ARDLEAAAGPKSNFDY	IGHV1-18	IGHD2-15	IGHJ4	AF103030	9887257	Analysis of heavy and light chain pairings indicates that receptor editing shapes the human antibody repertoire
Homo sapiens	CDR3-IMGT	1	265..318	TTERYGLFGVLAHDAFDI	IGHV3-15	IGHD3-10	IGHJ3	AF103031	9887257	Analysis of heavy and light chain pairings indicates that receptor editing shapes the human antibody repertoire
Homo sapiens	CDR3-IMGT	1	261..305	AKELGRLGDFRAFDI	IGHV3-23	IGHD3-9	IGHJ3	AF103032	9887257	Analysis of heavy and light chain pairings indicates that receptor editing shapes the human antibody repertoire
Homo sapiens	CDR3-IMGT	1	259..315	ARDAGSGIGNKYYYYGMDV	IGHV3-64	IGHD3-10	IGHJ6	AF103034	9887257	Analysis of heavy and light chain pairings indicates that receptor editing shapes the human antibody repertoire
Homo sapiens	CDR3-IMGT	1	261..302	TRKPVATILNWFDP	IGHV3-23	IGHD4-23	IGHJ5	AF103035	9887257	Analysis of heavy and light chain pairings indicates that receptor editing shapes the human antibody repertoire
Homo sapiens	CDR3-IMGT	1	262..306	ARVGMATTHYYGMDV	NA	IGHD5-24	IGHJ6	AF103036	9887257	Analysis of heavy and light chain pairings indicates that receptor editing shapes the human antibody repertoire
Homo sapiens	CDR3-IMGT	1	261..314	ARVGAARPPNNYYYGMDV	NA	IGHD1-26	IGHJ6	AF103037	9887257	Analysis of heavy and light chain pairings indicates that receptor editing shapes the human antibody repertoire
Homo sapiens	CDR3-IMGT	1	262..297	ARRYQSGSYSDF	IGHV5-51	IGHD1-26	IGHJ4	AF103038	9887257	Analysis of heavy and light chain pairings indicates that receptor editing shapes the human antibody repertoire
Homo sapiens	CDR3-IMGT	1	266..295	ARHGGGRDDY	NA	IGHD1-26	IGHJ4	AF103039	9887257	Analysis of heavy and light chain pairings indicates that receptor editing shapes the human antibody repertoire
Homo sapiens	CDR3-IMGT	1	259..306	ARASGLGYGSGSYFLA	IGHV3-11	IGHD3-10	IGHJ4	AF103040	9887257	Analysis of heavy and light chain pairings indicates that receptor editing shapes the human antibody repertoire
Homo sapiens	CDR3-IMGT	1	266..307	ARGAGGYLQDWFDP	IGHV4-34	IGHD2-21	IGHJ5	AF103041	9887257	Analysis of heavy and light chain pairings indicates that receptor editing shapes the human antibody repertoire
Homo sapiens	CDR3-IMGT	1	262..321	ARISSYYDSSGWYYYYGMDV	IGHV2-70	IGHD3-22	IGHJ6	AF103042	9887257	Analysis of heavy and light chain pairings indicates that receptor editing shapes the human antibody repertoire
Homo sapiens	CDR3-IMGT	1	259..306	ARIAGHSSAWYAWFGP	NA	IGHD6-13	IGHJ5	AF103043	9887257	Analysis of heavy and light chain pairings indicates that receptor editing shapes the human antibody repertoire
Homo sapiens	CDR3-IMGT	1	269..304	AKLGRAAARGDY	IGHV3-30	IGHD2-2	IGHJ4	AF103044	9887257	Analysis of heavy and light chain pairings indicates that receptor editing shapes the human antibody repertoire
Homo sapiens	CDR3-IMGT	1	266..304	AADLAAAEIYMDV	IGHV1-3	IGHD6-13	IGHJ4	AF103045	9887257	Analysis of heavy and light chain pairings indicates that receptor editing shapes the human antibody repertoire
Homo sapiens	CDR3-IMGT	1	262..303	ARDDCSGTSCYSDY	IGHV1-69	IGHD2-2	IGHJ4	AF103046	9887257	Analysis of heavy and light chain pairings indicates that receptor editing shapes the human antibody repertoire
Homo sapiens	CDR3-IMGT	1	269..325	AREELGYGSATYYTGRFDP	IGHV3-30	IGHD3-10	IGHJ5	AF103047	9887257	Analysis of heavy and light chain pairings indicates that receptor editing shapes the human antibody repertoire
Homo sapiens	CDR3-IMGT	1	264..311	ARGIVPVAGPPNAFDI	NA	IGHD6-19	IGHJ3	AF103048	9887257	Analysis of heavy and light chain pairings indicates that receptor editing shapes the human antibody repertoire
Homo sapiens	CDR3-IMGT	1	265..309	TKDLARFGDFRAFDL	IGHV3-23	IGHD3-10	IGHJ3	AF103049	9887257	Analysis of heavy and light chain pairings indicates that receptor editing shapes the human antibody repertoire
Homo sapiens	CDR3-IMGT	1	262..309	ARGAYSSNLAHSPFHH	IGHV1-46	IGHD6-13	IGHJ1	AF103050	9887257	Analysis of heavy and light chain pairings indicates that receptor editing shapes the human antibody repertoire
Homo sapiens	CDR3-IMGT	1	259..303	VRVNIYGDSSEPLDL	NA	IGHD5-5	IGHJ4	AF103051	9887257	Analysis of heavy and light chain pairings indicates that receptor editing shapes the human antibody repertoire
Homo sapiens	CDR3-IMGT	1	259..300	ARDDCSSTSCYSDY	IGHV1-69	IGHD2-2	IGHJ4	AF103052	9887257	Analysis of heavy and light chain pairings indicates that receptor editing shapes the human antibody repertoire
Homo sapiens	CDR3-IMGT	1	272..331	ASPRYYDSSGYFHYYYGMEV	IGHV4-39	IGHD3-22	IGHJ6	AF103053	9887257	Analysis of heavy and light chain pairings indicates that receptor editing shapes the human antibody repertoire
Homo sapiens	CDR3-IMGT	1	256..306	ARGERPQLVKGRDWFDP	IGHV4-59	IGHD6-13	IGHJ5	AF103054	9887257	Analysis of heavy and light chain pairings indicates that receptor editing shapes the human antibody repertoire
Homo sapiens	CDR3-IMGT	1	265..297	TTDRLFFGQPG	IGHV3-15	IGHD3-3	IGHJ4	AF103055	9887257	Analysis of heavy and light chain pairings indicates that receptor editing shapes the human antibody repertoire
Homo sapiens	CDR3-IMGT	1	273..305	TRTQELWGLDY	IGHV5-51	IGHD1-7	IGHJ4	AF103056	9887257	Analysis of heavy and light chain pairings indicates that receptor editing shapes the human antibody repertoire
Homo sapiens	CDR3-IMGT	1	275..304	ASPQYGTSDY	IGHV3-72	IGHD2-8	IGHJ4	AF103057	9887257	Analysis of heavy and light chain pairings indicates that receptor editing shapes the human antibody repertoire
Homo sapiens	CDR3-IMGT	1	259..318	AKGGIPVVPGSMGGGNWLDR	IGHV3-11	IGHD2-2	IGHJ5	AF103058	9887257	Analysis of heavy and light chain pairings indicates that receptor editing shapes the human antibody repertoire
Homo sapiens	CDR3-IMGT	1	258..302	ARDNGYYDNIGPFDY	NA	IGHD3-22	IGHJ4	AF103059	9887257	Analysis of heavy and light chain pairings indicates that receptor editing shapes the human antibody repertoire
Homo sapiens	CDR3-IMGT	1	262..312	VRGAAAGTWSYYYGMDV	IGHV3-64	IGHD6-13	IGHJ6	AF103060	9887257	Analysis of heavy and light chain pairings indicates that receptor editing shapes the human antibody repertoire
Homo sapiens	CDR3-IMGT	1	256..309	ARERDWVNIVATSYWVDY	NA	IGHD5-12	IGHJ4	AF103061	9887257	Analysis of heavy and light chain pairings indicates that receptor editing shapes the human antibody repertoire
Homo sapiens	CDR3-IMGT	1	242..298	ARDGGPRGKVIPNLYGMDV	NA	IGHD3-22	IGHJ6	AF103062	9887257	Analysis of heavy and light chain pairings indicates that receptor editing shapes the human antibody repertoire
Homo sapiens	CDR3-IMGT	1	269..319	AKEAYSTGWYPSWYFDL	IGHV3-30	IGHD6-19	IGHJ2	AF103063	9887257	Analysis of heavy and light chain pairings indicates that receptor editing shapes the human antibody repertoire
Homo sapiens	CDR3-IMGT	1	245..295	ARDGAYYYDNSGLYADY	IGHV3-48	IGHD3-22	IGHJ4	AF103064	9887257	Analysis of heavy and light chain pairings indicates that receptor editing shapes the human antibody repertoire
Homo sapiens	CDR3-IMGT	1	259..300	ARGNGDWRRDYFDY	NA	IGHD4-17	IGHJ4	AF103065	9887257	Analysis of heavy and light chain pairings indicates that receptor editing shapes the human antibody repertoire
Homo sapiens	CDR3-IMGT	1	262..294	ARGGGSLPFDF	IGHV5-51	IGHD3-16	IGHJ4	AF103066	9887257	Analysis of heavy and light chain pairings indicates that receptor editing shapes the human antibody repertoire
Homo sapiens	CDR3-IMGT	1	258..293	ARGRALELYFDS	NA	IGHD1-7	IGHJ4	AF103067	9887257	Analysis of heavy and light chain pairings indicates that receptor editing shapes the human antibody repertoire
Homo sapiens	CDR3-IMGT	1	265..303	AQDRIPGVNIVDS	IGHV3-30	IGHD6-13	IGHJ4	AF103068	9887257	Analysis of heavy and light chain pairings indicates that receptor editing shapes the human antibody repertoire
Homo sapiens	CDR3-IMGT	1	256..303	TREGISRFGSGRHLDS	NA	IGHD3-10	IGHJ4	AF103069	9887257	Analysis of heavy and light chain pairings indicates that receptor editing shapes the human antibody repertoire
Homo sapiens	CDR3-IMGT	1	265..306	AKERGGGAAQAFQN	IGHV3-23	IGHD2-15	IGHJ1	AF103070	9887257	Analysis of heavy and light chain pairings indicates that receptor editing shapes the human antibody repertoire
Homo sapiens	CDR3-IMGT	1	254..292	ALCQAALISPFDY	IGHV3-23	IGHD1-14	IGHJ4	AF103071	9887257	Analysis of heavy and light chain pairings indicates that receptor editing shapes the human antibody repertoire
Homo sapiens	CDR3-IMGT	1	251..295	ARHRTIIAIPHGVDV	IGHV4-39	IGHD2-21	IGHJ6	AF103072	9887257	Analysis of heavy and light chain pairings indicates that receptor editing shapes the human antibody repertoire
Homo sapiens	CDR3-IMGT	1	259..294	AKSPRGRGGMDV	IGHV3-23	IGHD3-10	IGHJ3	AF103073	9887257	Analysis of heavy and light chain pairings indicates that receptor editing shapes the human antibody repertoire
Homo sapiens	CDR3-IMGT	1	253..294	ARAFDSTVVTPGDY	IGHV3-30	IGHD4-23	IGHJ4	AF103074	9887257	Analysis of heavy and light chain pairings indicates that receptor editing shapes the human antibody repertoire
Homo sapiens	CDR3-IMGT	1	251..292	ARGGSPYYYYGMDV	IGHV4-59	IGHD3-16	IGHJ6	AF103075	9887257	Analysis of heavy and light chain pairings indicates that receptor editing shapes the human antibody repertoire
Homo sapiens	CDR3-IMGT	1	276..353	STRSVDDSGRYTYYGSATYTYYGMDV	IGHV3-15	IGHD3-10	IGHJ6	AF103076	9887257	Analysis of heavy and light chain pairings indicates that receptor editing shapes the human antibody repertoire
Homo sapiens	CDR3-IMGT	1	250..297	ARDGLYYDSSGYAIDY	IGHV3-21	IGHD3-22	IGHJ4	AF103077	9887257	Analysis of heavy and light chain pairings indicates that receptor editing shapes the human antibody repertoire
Homo sapiens	CDR3-IMGT	1	242..280	AKTSIVVAPRFED	IGHV3-23	IGHD3-22	IGHJ4	AF103078	9887257	Analysis of heavy and light chain pairings indicates that receptor editing shapes the human antibody repertoire
Homo sapiens	CDR3-IMGT	1	256..294	ARWKMGPNLIFNY	IGHV3-66	IGHD1-26	IGHJ4	AF103079	9887257	Analysis of heavy and light chain pairings indicates that receptor editing shapes the human antibody repertoire
Homo sapiens	CDR3-IMGT	1	253..327	ARDYGSGSYYTPTAYYYYYYYGMDV	IGHV3-30	IGHD3-10	IGHJ6	AF103080	9887257	Analysis of heavy and light chain pairings indicates that receptor editing shapes the human antibody repertoire
Homo sapiens	CDR3-IMGT	1	253..291	ARGPTAGPTRLDV	IGHV3-30	IGHD1-26	IGHJ3	AF103081	9887257	Analysis of heavy and light chain pairings indicates that receptor editing shapes the human antibody repertoire
Homo sapiens	CDR3-IMGT	1	269..331	ARGSMYYDSSGYYFRYWYFDL	IGHV3-74	IGHD3-22	IGHJ2	AF103082	9887257	Analysis of heavy and light chain pairings indicates that receptor editing shapes the human antibody repertoire
Homo sapiens	CDR3-IMGT	1	255..293	TKMTTVTTHAFDI	NA	IGHD4-17	IGHJ3	AF103083	9887257	Analysis of heavy and light chain pairings indicates that receptor editing shapes the human antibody repertoire
Homo sapiens	CDR3-IMGT	1	259..315	AKYRSRYGDTRDYYYGMDV	IGHV3-30	IGHD5-12	IGHJ6	AF103084	9887257	Analysis of heavy and light chain pairings indicates that receptor editing shapes the human antibody repertoire
Homo sapiens	CDR3-IMGT	1	256..297	ARASGRIAAGVFDY	IGHV3-66	IGHD6-13	IGHJ4	AF103086	9887257	Analysis of heavy and light chain pairings indicates that receptor editing shapes the human antibody repertoire
Homo sapiens	CDR3-IMGT	1	259..306	ARQLRYLDLIFRALDY	NA	IGHD3-9	IGHJ4	AF103087	9887257	Analysis of heavy and light chain pairings indicates that receptor editing shapes the human antibody repertoire
Homo sapiens	CDR3-IMGT	1	256..300	ARDQGVTVVTLGMDV	IGHV3-66	IGHD4-23	IGHJ6	AF103088	9887257	Analysis of heavy and light chain pairings indicates that receptor editing shapes the human antibody repertoire
Homo sapiens	CDR3-IMGT	1	271..315	ARDIGVSFSGGWYDT	IGHV3-11	IGHD2-15	IGHJ5	AF103089	9887257	Analysis of heavy and light chain pairings indicates that receptor editing shapes the human antibody repertoire
Homo sapiens	CDR3-IMGT	1	271..315	ARERVTAGHYYGMDV	IGHV3-11	IGHD2-2	IGHJ6	AF103090	9887257	Analysis of heavy and light chain pairings indicates that receptor editing shapes the human antibody repertoire
Homo sapiens	CDR3-IMGT	1	265..327	AREGMEIVGSIRGVRFRGMDV	IGHV4-59	IGHD5-12	IGHJ6	AF103091	9887257	Analysis of heavy and light chain pairings indicates that receptor editing shapes the human antibody repertoire
Homo sapiens	CDR3-IMGT	1	255..305	ALGDGSGSYYRGKWFDP	NA	IGHD3-10	IGHJ5	AF103092	9887257	Analysis of heavy and light chain pairings indicates that receptor editing shapes the human antibody repertoire
Homo sapiens	CDR3-IMGT	1	262..309	ARVREYYSDSSGHLDV	NA	IGHD3-22	IGHJ4	AF103093	9887257	Analysis of heavy and light chain pairings indicates that receptor editing shapes the human antibody repertoire
Homo sapiens	CDR3-IMGT	1	262..306	ARDKGSGCFPGCFHY	IGHV4-39	IGHD6-19	IGHJ4	AF103094	9887257	Analysis of heavy and light chain pairings indicates that receptor editing shapes the human antibody repertoire
Homo sapiens	CDR3-IMGT	1	269..304	ARDGPRGGYFPY	IGHV1-18	IGHD3-3	IGHJ4	AF103095	9887257	Analysis of heavy and light chain pairings indicates that receptor editing shapes the human antibody repertoire
Homo sapiens	CDR3-IMGT	1	268..318	GRGVGYDANYRYYGLDV	IGHV6-1	IGHD4-23	IGHJ6	AF103096	9887257	Analysis of heavy and light chain pairings indicates that receptor editing shapes the human antibody repertoire
Homo sapiens	CDR3-IMGT	1	269..310	ARGGLRGGWYSHDY	NA	IGHD6-19	IGHJ4	AF103097	9887257	Analysis of heavy and light chain pairings indicates that receptor editing shapes the human antibody repertoire
Homo sapiens	CDR3-IMGT	1	267..296	ARGLPNWLDP	IGHV4-4	IGHD2-2	IGHJ5	AF103098	9887257	Analysis of heavy and light chain pairings indicates that receptor editing shapes the human antibody repertoire
Homo sapiens	CDR3-IMGT	1	259..303	VKAPMMVVPGGGFDQ	IGHV3-64	IGHD2-2	IGHJ4	AF103099	9887257	Analysis of heavy and light chain pairings indicates that receptor editing shapes the human antibody repertoire
Homo sapiens	CDR3-IMGT	1	269..316	ARDVEPAAGPKSHFDF	IGHV1-18	IGHD2-2	IGHJ4	AF103101	9887257	Analysis of heavy and light chain pairings indicates that receptor editing shapes the human antibody repertoire
Homo sapiens	CDR3-IMGT	1	265..312	ARQFQYGSGAMRAFDI	IGHV4-39	IGHD3-10	IGHJ3	AF103102	9887257	Analysis of heavy and light chain pairings indicates that receptor editing shapes the human antibody repertoire
Homo sapiens	CDR3-IMGT	1	278..346	ARIKTTDYCSGGSCYYDFYGMDV	IGHV5-51	IGHD2-15	IGHJ6	AF103103	9887257	Analysis of heavy and light chain pairings indicates that receptor editing shapes the human antibody repertoire
Homo sapiens	CDR3-IMGT	1	269..307	ARDRSTGVDYFDY	IGHV3-7	IGHD4-23	IGHJ4	AF103104	9887257	Analysis of heavy and light chain pairings indicates that receptor editing shapes the human antibody repertoire
Homo sapiens	CDR3-IMGT	1	268..312	AREYTSGWYDEGLDY	IGHV3-21	IGHD6-19	IGHJ4	AF103105	9887257	Analysis of heavy and light chain pairings indicates that receptor editing shapes the human antibody repertoire
Homo sapiens	CDR3-IMGT	1	259..300	ATSGFYFGSSYFDK	IGHV3-48	IGHD3-22	IGHJ4	AF103106	9887257	Analysis of heavy and light chain pairings indicates that receptor editing shapes the human antibody repertoire
Homo sapiens	CDR3-IMGT	1	269..316	GKATVVTLHDFYGMDV	IGHV3-9	IGHD4-23	IGHJ6	AF103107	9887257	Analysis of heavy and light chain pairings indicates that receptor editing shapes the human antibody repertoire
Homo sapiens	CDR3-IMGT	1	262..312	ARVLVRGRNNIYYYMDV	IGHV4-39	IGHD3-16	IGHJ6	AF103108	9887257	Analysis of heavy and light chain pairings indicates that receptor editing shapes the human antibody repertoire
Homo sapiens	CDR3-IMGT	1	259..318	AREGDYSGSGNYYKKDAFDI	NA	IGHD3-10	IGHJ3	AF103109	9887257	Analysis of heavy and light chain pairings indicates that receptor editing shapes the human antibody repertoire
Homo sapiens	CDR3-IMGT	1	258..308	AREAAVTGSPENYYFDY	IGHV1-2	IGHD6-19	IGHJ4	AF103110	9887257	Analysis of heavy and light chain pairings indicates that receptor editing shapes the human antibody repertoire
Homo sapiens	CDR3-IMGT	1	259..300	AKDSRRGYSYGLDY	IGHV3-33	IGHD5-5	IGHJ4	AF103111	9887257	Analysis of heavy and light chain pairings indicates that receptor editing shapes the human antibody repertoire
Homo sapiens	CDR3-IMGT	1	259..306	ARRQGYCSGGSCSFDS	IGHV3-21	IGHD2-15	IGHJ4	AF103112	9887257	Analysis of heavy and light chain pairings indicates that receptor editing shapes the human antibody repertoire
Homo sapiens	CDR3-IMGT	1	260..295	ARELGGTRGMDV	IGHV3-48	IGHD1-1	IGHJ6	AF103113	9887257	Analysis of heavy and light chain pairings indicates that receptor editing shapes the human antibody repertoire
Homo sapiens	CDR3-IMGT	1	231..287	AREVVPAAISRYYYYYMDV	IGHV1-2	IGHD2-2	IGHJ6	AF103114	9887257	Analysis of heavy and light chain pairings indicates that receptor editing shapes the human antibody repertoire
Homo sapiens	CDR3-IMGT	1	235..285	ARTPGLPYGSGSYRFDY	IGHV3-23	IGHD3-10	IGHJ4	AF103115	9887257	Analysis of heavy and light chain pairings indicates that receptor editing shapes the human antibody repertoire
Homo sapiens	CDR3-IMGT	1	251..289	ARADYQGAEYLQH	IGHV3-21	IGHD4-4	IGHJ1	AF103116	9887257	Analysis of heavy and light chain pairings indicates that receptor editing shapes the human antibody repertoire
Homo sapiens	CDR3-IMGT	1	243..287	TRSSGIWDFHSYFDY	IGHV3-30	IGHD3-10	IGHJ4	AF103117	9887257	Analysis of heavy and light chain pairings indicates that receptor editing shapes the human antibody repertoire
Homo sapiens	CDR3-IMGT	1	273..311	ARDSIPMPHQNDY	IGHV1-18	IGHD3-10	IGHJ4	AF103118	9887257	Analysis of heavy and light chain pairings indicates that receptor editing shapes the human antibody repertoire
Homo sapiens	CDR3-IMGT	1	231..290	ARVGVESCSNGWCYDDYIDY	NA	IGHD6-19	IGHJ4	AF103119	9887257	Analysis of heavy and light chain pairings indicates that receptor editing shapes the human antibody repertoire
Homo sapiens	CDR3-IMGT	1	255..287	GRDSLGRAFDI	IGHV3-74	IGHD3-10	IGHJ3	AF103120	9887257	Analysis of heavy and light chain pairings indicates that receptor editing shapes the human antibody repertoire
Homo sapiens	CDR3-IMGT	1	250..291	ARGRPWDPFWHFDL	IGHV3-33	IGHD2-8	IGHJ2	AF103121	9887257	Analysis of heavy and light chain pairings indicates that receptor editing shapes the human antibody repertoire
Homo sapiens	CDR3-IMGT	1	228..287	ARAGSYQLVLRPRGAYYFDY	IGHV4-34	IGHD6-13	IGHJ4	AF103122	9887257	Analysis of heavy and light chain pairings indicates that receptor editing shapes the human antibody repertoire
Homo sapiens	CDR3-IMGT	1	251..292	ARRGPAIITHYFDY	IGHV1-46	IGHD5-24	IGHJ4	AF103123	9887257	Analysis of heavy and light chain pairings indicates that receptor editing shapes the human antibody repertoire
Homo sapiens	CDR3-IMGT	1	250..288	VRGVKYSNDAFDL	IGHV3-11	NA	IGHJ3	AF103124	9887257	Analysis of heavy and light chain pairings indicates that receptor editing shapes the human antibody repertoire
Homo sapiens	CDR3-IMGT	1	263..292	AREDVIAAAD	IGHV3-21	IGHD6-13	IGHJ4	AF103125	9887257	Analysis of heavy and light chain pairings indicates that receptor editing shapes the human antibody repertoire
Homo sapiens	CDR3-IMGT	1	239..286	ARQRFSHVFGVVTLDF	NA	IGHD3-3	IGHJ4	AF103126	9887257	Analysis of heavy and light chain pairings indicates that receptor editing shapes the human antibody repertoire
Homo sapiens	CDR3-IMGT	1	265..318	ARLLGYYDTHYYFYGLDA	IGHV4-59	IGHD4-23	IGHJ6	AF103127	9887257	Analysis of heavy and light chain pairings indicates that receptor editing shapes the human antibody repertoire
Homo sapiens	CDR3-IMGT	1	236..292	ARPRGEYRRDWNSLYGMDV	IGHV5-51	IGHD6-19	IGHJ6	AF103128	9887257	Analysis of heavy and light chain pairings indicates that receptor editing shapes the human antibody repertoire
Homo sapiens	CDR3-IMGT	1	249..287	ASGSGTYYLPFDY	IGHV3-23	IGHD3-10	IGHJ4	AF103129	9887257	Analysis of heavy and light chain pairings indicates that receptor editing shapes the human antibody repertoire
Homo sapiens	CDR3-IMGT	1	249..290	AREKDRALGNYFDL	IGHV3-30	IGHD5-5	IGHJ4	AF103130	9887257	Analysis of heavy and light chain pairings indicates that receptor editing shapes the human antibody repertoire
Homo sapiens	CDR3-IMGT	1	249..284	ATREAGTKAYPH	NA	IGHD3-16	IGHJ4	AF103131	9887257	Analysis of heavy and light chain pairings indicates that receptor editing shapes the human antibody repertoire
Homo sapiens	CDR3-IMGT	1	259..324	AMVSRCYVNGTAVTGSCNWLDP	IGHV1-18	IGHD6-13	IGHJ5	AF103132	9887257	Analysis of heavy and light chain pairings indicates that receptor editing shapes the human antibody repertoire
Homo sapiens	CDR3-IMGT	1	259..333	ARDQVRRMEIVVVPAAIRGDDAFDI	IGHV1-46	IGHD2-2	IGHJ3	AF103133	9887257	Analysis of heavy and light chain pairings indicates that receptor editing shapes the human antibody repertoire
Homo sapiens	CDR3-IMGT	1	265..306	AREKDRALGNYFDF	IGHV3-30	IGHD3-10	IGHJ4	AF103134	9887257	Analysis of heavy and light chain pairings indicates that receptor editing shapes the human antibody repertoire
Homo sapiens	CDR3-IMGT	1	267..299	AALGNRDVFEI	IGHV3-30	IGHD1-14	IGHJ3	AF103135	9887257	Analysis of heavy and light chain pairings indicates that receptor editing shapes the human antibody repertoire
Homo sapiens	CDR3-IMGT	1	265..309	ARTKAGTPLWGAFDM	IGHV3-11	IGHD2-15	IGHJ3	AF103136	9887257	Analysis of heavy and light chain pairings indicates that receptor editing shapes the human antibody repertoire
Homo sapiens	CDR3-IMGT	1	259..324	ARRRHIMNTFGGVFEAGYYMDV	IGHV1-18	IGHD3-16	IGHJ6	AF103137	9887257	Analysis of heavy and light chain pairings indicates that receptor editing shapes the human antibody repertoire
Homo sapiens	CDR3-IMGT	1	269..331	ARDDIAVAGTRVGYYFYGMDV	NA	IGHD6-19	IGHJ6	AF103138	9887257	Analysis of heavy and light chain pairings indicates that receptor editing shapes the human antibody repertoire
Homo sapiens	CDR3-IMGT	1	262..306	AGGQGYSFGFNWFDP	IGHV1-18	IGHD5-5	IGHJ5	AF103139	9887257	Analysis of heavy and light chain pairings indicates that receptor editing shapes the human antibody repertoire
Homo sapiens	CDR3-IMGT	1	263..292	ARYTTRAFTY	IGHV4-59	IGHD1-1	IGHJ4	AF103140	9887257	Analysis of heavy and light chain pairings indicates that receptor editing shapes the human antibody repertoire
Homo sapiens	CDR3-IMGT	1	267..311	ARRSVPVAVTWYFEL	IGHV3-74	IGHD6-19	IGHJ2	AF103141	9887257	Analysis of heavy and light chain pairings indicates that receptor editing shapes the human antibody repertoire
Homo sapiens	CDR3-IMGT	1	265..315	AVDSITIFGVVIIGGDY	IGHV1-24	IGHD3-3	IGHJ4	AF103142	9887257	Analysis of heavy and light chain pairings indicates that receptor editing shapes the human antibody repertoire
Homo sapiens	CDR3-IMGT	1	259..321	AKDNRMGVAGKKAYYYYGMDD	IGHV3-9	IGHD6-19	IGHJ6	AF103143	9887257	Analysis of heavy and light chain pairings indicates that receptor editing shapes the human antibody repertoire
Homo sapiens	CDR3-IMGT	1	269..298	AGGGGWLIEN	IGHV3-7	IGHD6-19	IGHJ4	AF103144	9887257	Analysis of heavy and light chain pairings indicates that receptor editing shapes the human antibody repertoire
Homo sapiens	CDR3-IMGT	1	269..316	ARGAGGGGSGRGGMDV	IGHV3-21	IGHD3-10	IGHJ6	AF103145	9887257	Analysis of heavy and light chain pairings indicates that receptor editing shapes the human antibody repertoire
Homo sapiens	CDR3-IMGT	1	259..330	ARDRDPRNYNDRSGFYQYYHGIDV	IGHV3-7	IGHD3-22	IGHJ6	AF103146	9887257	Analysis of heavy and light chain pairings indicates that receptor editing shapes the human antibody repertoire
Homo sapiens	CDR3-IMGT	1	262..321	ARDLEDCSSSECRWLNYFDN	IGHV1-18	NA	IGHJ4	AF103147	9887257	Analysis of heavy and light chain pairings indicates that receptor editing shapes the human antibody repertoire
Homo sapiens	CDR3-IMGT	1	276..317	AKANLGVTMGAFDI	IGHV3-23	IGHD3-3	IGHJ3	AF103148	9887257	Analysis of heavy and light chain pairings indicates that receptor editing shapes the human antibody repertoire
Homo sapiens	CDR3-IMGT	1	259..309	TRDVRNLPPEGYGYFDY	IGHV3-48	IGHD1-26	IGHJ4	AF103149	9887257	Analysis of heavy and light chain pairings indicates that receptor editing shapes the human antibody repertoire
Homo sapiens	CDR3-IMGT	1	259..297	AKVAAAGIGRPIG	IGHV3-23	IGHD6-13	IGHJ1	AF103150	9887257	Analysis of heavy and light chain pairings indicates that receptor editing shapes the human antibody repertoire
Homo sapiens	CDR3-IMGT	1	262..312	ARHGGGDSGSYADAFDI	IGHV5-51	IGHD3-16	IGHJ3	AF103151	9887257	Analysis of heavy and light chain pairings indicates that receptor editing shapes the human antibody repertoire
Homo sapiens	CDR3-IMGT	1	279..326	ARVGGFSSSGYLGLDY	IGHV3-74	IGHD2-15	IGHJ4	AF103152	9887257	Analysis of heavy and light chain pairings indicates that receptor editing shapes the human antibody repertoire
Homo sapiens	CDR3-IMGT	1	262..303	ASLSGLGAGYHFDD	IGHV2-26	IGHD2-21	IGHJ4	AF103153	9887257	Analysis of heavy and light chain pairings indicates that receptor editing shapes the human antibody repertoire
Homo sapiens	CDR3-IMGT	1	268..309	AKGGGAFDFWRFDY	IGHV3-23	IGHD2-21	IGHJ4	AF103154	9887257	Analysis of heavy and light chain pairings indicates that receptor editing shapes the human antibody repertoire
Homo sapiens	CDR3-IMGT	1	270..314	AREKFYSGSGTPHDH	IGHV4-39	NA	IGHJ4	AF103155	9887257	Analysis of heavy and light chain pairings indicates that receptor editing shapes the human antibody repertoire
Homo sapiens	CDR3-IMGT	1	275..316	ARMTYSSGWYPIEY	IGHV2-70	IGHD6-19	IGHJ4	AF103156	9887257	Analysis of heavy and light chain pairings indicates that receptor editing shapes the human antibody repertoire
Homo sapiens	CDR3-IMGT	1	259..309	AKDVGDVVVVPAAYMDV	IGHV3-30	IGHD2-2	IGHJ4	AF103157	9887257	Analysis of heavy and light chain pairings indicates that receptor editing shapes the human antibody repertoire
Homo sapiens	CDR3-IMGT	1	268..309	GRSGPRLGMYYFDF	IGHV1-18	IGHD2-8	IGHJ4	AF103158	9887257	Analysis of heavy and light chain pairings indicates that receptor editing shapes the human antibody repertoire
Homo sapiens	CDR3-IMGT	1	266..316	ARGGGYYDSTGYRPFDY	IGHV4-59	IGHD3-22	IGHJ4	AF103159	9887257	Analysis of heavy and light chain pairings indicates that receptor editing shapes the human antibody repertoire
Homo sapiens	CDR3-IMGT	1	251..304	ARVRGVVGGTVVKGAFDL	IGHV3-11	IGHD3-16	IGHJ3	AF103160	9887257	Analysis of heavy and light chain pairings indicates that receptor editing shapes the human antibody repertoire
Homo sapiens	CDR3-IMGT	1	266..298	ARHYGSGLIEY	IGHV4-59	IGHD3-10	IGHJ4	AF103161	9887257	Analysis of heavy and light chain pairings indicates that receptor editing shapes the human antibody repertoire
Homo sapiens	CDR3-IMGT	1	262..309	ARQPEDTYGPRGGFDY	IGHV4-59	IGHD5-18	IGHJ4	AF103162	9887257	Analysis of heavy and light chain pairings indicates that receptor editing shapes the human antibody repertoire
Homo sapiens	CDR3-IMGT	1	259..318	ARAQGPPGFLHDSSGKVWDY	IGHV1-3	IGHD3-22	IGHJ4	AF103163	9887257	Analysis of heavy and light chain pairings indicates that receptor editing shapes the human antibody repertoire
Homo sapiens	CDR3-IMGT	1	275..304	ARYLRGVIEY	IGHV4-59	IGHD3-10	IGHJ4	AF103164	9887257	Analysis of heavy and light chain pairings indicates that receptor editing shapes the human antibody repertoire
Homo sapiens	CDR3-IMGT	1	261..308	AKGILDLFTHYSYMAV	IGHV3-23	IGHD2-8	IGHJ6	AF103165	9887257	Analysis of heavy and light chain pairings indicates that receptor editing shapes the human antibody repertoire
Homo sapiens	CDR3-IMGT	1	184..228	VKDQYSSGWRGAFDL	IGHV3-23	IGHD6-19	IGHJ3	AF103166	9887257	Analysis of heavy and light chain pairings indicates that receptor editing shapes the human antibody repertoire
Homo sapiens	CDR3-IMGT	1	277..321	AREAYGGDRLGTFDV	IGHV1-69	IGHD3-16	IGHJ3	AF103167	9887257	Analysis of heavy and light chain pairings indicates that receptor editing shapes the human antibody repertoire
Homo sapiens	CDR3-IMGT	1	271..318	TREGVGSIAAAGSFGY	IGHV3-21	IGHD6-13	IGHJ4	AF103168	9887257	Analysis of heavy and light chain pairings indicates that receptor editing shapes the human antibody repertoire
Homo sapiens	CDR3-IMGT	1	271..315	AQALATGCYMCYFDS	IGHV3-23	IGHD2-2	IGHJ4	AF103169	9887257	Analysis of heavy and light chain pairings indicates that receptor editing shapes the human antibody repertoire
Homo sapiens	CDR3-IMGT	1	250..297	ATSVCRSGGSCHYFDY	IGHV3-21	IGHD2-15	IGHJ4	AF103170	9887257	Analysis of heavy and light chain pairings indicates that receptor editing shapes the human antibody repertoire
Homo sapiens	CDR3-IMGT	1	279..311	ATIKSSGWNDY	IGHV3-11	IGHD6-19	IGHJ4	AF103171	9887257	Analysis of heavy and light chain pairings indicates that receptor editing shapes the human antibody repertoire
Homo sapiens	CDR3-IMGT	1	265..318	TTDRDRYSSSWYAEYFQH	IGHV3-15	IGHD6-13	IGHJ1	AF103172	9887257	Analysis of heavy and light chain pairings indicates that receptor editing shapes the human antibody repertoire
Homo sapiens	CDR3-IMGT	1	266..295	AMGSRHFLSL	IGHV4-34	NA	IGHJ4	AF103173	9887257	Analysis of heavy and light chain pairings indicates that receptor editing shapes the human antibody repertoire
Homo sapiens	CDR3-IMGT	1	260..316	CTRDLVSPGFGQLLSNWFD	IGHV3-74	IGHD3-10	IGHJ5	AF103174	9887257	Analysis of heavy and light chain pairings indicates that receptor editing shapes the human antibody repertoire
Homo sapiens	CDR3-IMGT	1	262..306	ARLTVGAGGARETYH	NA	IGHD3-16	IGHJ4	AF103175	9887257	Analysis of heavy and light chain pairings indicates that receptor editing shapes the human antibody repertoire
Homo sapiens	CDR3-IMGT	1	245..316	ARVHRLPMVRGVVLDPPREGYFDY	IGHV4-4	IGHD3-10	IGHJ4	AF103176	9887257	Analysis of heavy and light chain pairings indicates that receptor editing shapes the human antibody repertoire
Homo sapiens	CDR3-IMGT	1	269..307	ATNRVGGWGTFDT	IGHV5-51	IGHD3-10	IGHJ4	AF103177	9887257	Analysis of heavy and light chain pairings indicates that receptor editing shapes the human antibody repertoire
Homo sapiens	CDR3-IMGT	1	262..318	AREDVDVVVTAVRPGAFDH	IGHV4-39	IGHD2-15	IGHJ4	AF103178	9887257	Analysis of heavy and light chain pairings indicates that receptor editing shapes the human antibody repertoire
Homo sapiens	CDR3-IMGT	1	282..311	ATGDKTGCDT	NA	IGHD6-19	IGHJ5	AF103179	9887257	Analysis of heavy and light chain pairings indicates that receptor editing shapes the human antibody repertoire
Homo sapiens	CDR3-IMGT	1	261..296	ARGDGDFYYFDT	IGHV4-61	IGHD2-21	IGHJ4	AF103180	9887257	Analysis of heavy and light chain pairings indicates that receptor editing shapes the human antibody repertoire
Homo sapiens	CDR3-IMGT	1	263..313	ARDGGTSHYDSSGFYDT	IGHV1-18	IGHD3-22	IGHJ4	AF103181	9887257	Analysis of heavy and light chain pairings indicates that receptor editing shapes the human antibody repertoire
Homo sapiens	CDR3-IMGT	1	259..300	AGSLVVTAPRWYDP	IGHV3-21	IGHD2-21	IGHJ5	AF103182	9887257	Analysis of heavy and light chain pairings indicates that receptor editing shapes the human antibody repertoire
Homo sapiens	CDR3-IMGT	1	259..327	ARDSSYSDIWRSPAPRYHYYMDV	IGHV3-48	IGHD3-3	IGHJ6	AF103183	9887257	Analysis of heavy and light chain pairings indicates that receptor editing shapes the human antibody repertoire
Homo sapiens	CDR3-IMGT	1	266..304	ATDIRNYYYGMDV	IGHV3-9	IGHD1-14	IGHJ6	AF103184	9887257	Analysis of heavy and light chain pairings indicates that receptor editing shapes the human antibody repertoire
Homo sapiens	CDR3-IMGT	1	269..313	AKHPAKVYHYYYMHV	IGHV3-23	IGHD5-5	IGHJ6	AF103185	9887257	Analysis of heavy and light chain pairings indicates that receptor editing shapes the human antibody repertoire
Homo sapiens	CDR3-IMGT	1	279..320	ARFSGPLVGGQGDF	IGHV1-69	IGHD3-10	IGHJ4	AF103186	9887257	Analysis of heavy and light chain pairings indicates that receptor editing shapes the human antibody repertoire
Homo sapiens	CDR3-IMGT	1	259..321	ARADGSVVVPAIKDYYYVMDV	IGHV3-21	IGHD2-21	IGHJ6	AF103188	9887257	Analysis of heavy and light chain pairings indicates that receptor editing shapes the human antibody repertoire
Homo sapiens	CDR3-IMGT	1	259..318	ARDKISRYFDWEGGMGALNI	IGHV1-18	IGHD3-9	IGHJ3	AF103189	9887257	Analysis of heavy and light chain pairings indicates that receptor editing shapes the human antibody repertoire
Homo sapiens	CDR3-IMGT	1	259..306	ARISEDLRYFEDAFDN	NA	IGHD3-9	IGHJ3	AF103190	9887257	Analysis of heavy and light chain pairings indicates that receptor editing shapes the human antibody repertoire
Homo sapiens	CDR3-IMGT	1	268..306	ARDRGSSGWSFDY	IGHV4-39	IGHD6-19	IGHJ4	AF103191	9887257	Analysis of heavy and light chain pairings indicates that receptor editing shapes the human antibody repertoire
Homo sapiens	CDR3-IMGT	1	269..301	ARDRAGGSFDY	IGHV3-48	IGHD3-10	IGHJ4	AF103192	9887257	Analysis of heavy and light chain pairings indicates that receptor editing shapes the human antibody repertoire
Homo sapiens	CDR3-IMGT	1	259..294	ARQIIMVGLLDV	IGHV3-11	IGHD3-10	IGHJ4	AF103193	9887257	Analysis of heavy and light chain pairings indicates that receptor editing shapes the human antibody repertoire
Homo sapiens	CDR3-IMGT	1	275..316	VRGRYHVLFYYLDF	IGHV3-72	IGHD3-9	IGHJ4	AF103194	9887257	Analysis of heavy and light chain pairings indicates that receptor editing shapes the human antibody repertoire
Homo sapiens	CDR3-IMGT	1	256..303	ARQEALQMGRRSPFDI	IGHV3-53	IGHD6-13	IGHJ3	AF103195	9887257	Analysis of heavy and light chain pairings indicates that receptor editing shapes the human antibody repertoire
Homo sapiens	CDR3-IMGT	1	259..327	AKDVATRDYDPWSGPPPRDVFDV	IGHV3-23	IGHD3-3	IGHJ3	AF103196	9887257	Analysis of heavy and light chain pairings indicates that receptor editing shapes the human antibody repertoire
Homo sapiens	CDR3-IMGT	1	268..312	AKGATGYDVHWYFDL	IGHV3-23	IGHD3-9	IGHJ2	AF103197	9887257	Analysis of heavy and light chain pairings indicates that receptor editing shapes the human antibody repertoire
Homo sapiens	CDR3-IMGT	1	266..325	AKEMSVVEGYEEIVVLPTGN	IGHV3-23	IGHD2-2	IGHJ1	AF103198	9887257	Analysis of heavy and light chain pairings indicates that receptor editing shapes the human antibody repertoire
Homo sapiens	CDR3-IMGT	1	264..302	GRPRSNYYDAFDI	IGHV5-51	IGHD4-4	IGHJ3	AF103199	9887257	Analysis of heavy and light chain pairings indicates that receptor editing shapes the human antibody repertoire
Homo sapiens	CDR3-IMGT	1	219..266	ARRKHTGIPAGGTLTY	IGHV3-30	IGHD6-13	IGHJ4	AF103200	9887257	Analysis of heavy and light chain pairings indicates that receptor editing shapes the human antibody repertoire
Homo sapiens	CDR3-IMGT	1	214..267	AREKVTCNGVVCYSAFDF	IGHV3-7	IGHD2-8	IGHJ3	AF103201	9887257	Analysis of heavy and light chain pairings indicates that receptor editing shapes the human antibody repertoire
Homo sapiens	CDR3-IMGT	1	236..271	VKERSTGGANDY	IGHV3-9	IGHD1-14	IGHJ4	AF103202	9887257	Analysis of heavy and light chain pairings indicates that receptor editing shapes the human antibody repertoire
Homo sapiens	CDR3-IMGT	1	222..266	ARASAYGPLGDAFDI	IGHV4-4	IGHD2-2	IGHJ3	AF103203	9887257	Analysis of heavy and light chain pairings indicates that receptor editing shapes the human antibody repertoire
Homo sapiens	CDR3-IMGT	1	230..271	GRAPTGRDFDAFQL	IGHV5-51	IGHD4-17	IGHJ3	AF103204	9887257	Analysis of heavy and light chain pairings indicates that receptor editing shapes the human antibody repertoire
Homo sapiens	CDR3-IMGT	1	229..267	ARGRLGDPPPFDP	IGHV1-2	IGHD3-10	IGHJ5	AF103205	9887257	Analysis of heavy and light chain pairings indicates that receptor editing shapes the human antibody repertoire
Homo sapiens	CDR3-IMGT	1	214..273	AREGGIVMLPSTPLRHGMDV	IGHV3-33	IGHD2-15	IGHJ6	AF103206	9887257	Analysis of heavy and light chain pairings indicates that receptor editing shapes the human antibody repertoire
Homo sapiens	CDR3-IMGT	1	222..266	ARVRYTYNQGMWFDP	IGHV2-70	IGHD5-5	IGHJ5	AF103207	9887257	Analysis of heavy and light chain pairings indicates that receptor editing shapes the human antibody repertoire
Homo sapiens	CDR3-IMGT	1	250..306	AKDMSPATDARGTLYQFDS	IGHV3-23	IGHD2-15	IGHJ4	AF103208	9887257	Analysis of heavy and light chain pairings indicates that receptor editing shapes the human antibody repertoire
Homo sapiens	CDR3-IMGT	1	229..264	AREAGATDYFDS	IGHV3-48	IGHD1-26	IGHJ4	AF103209	9887257	Analysis of heavy and light chain pairings indicates that receptor editing shapes the human antibody repertoire
Homo sapiens	CDR3-IMGT	1	215..271	AKAGFYGSGSFSSYYGLDV	IGHV3-23	IGHD3-10	IGHJ6	AF103210	9887257	Analysis of heavy and light chain pairings indicates that receptor editing shapes the human antibody repertoire
Homo sapiens	CDR3-IMGT	1	264..323	ATGDPVSIVVVEAAMRPPDY	NA	IGHD2-15	IGHJ4	AF103211	9887257	Analysis of heavy and light chain pairings indicates that receptor editing shapes the human antibody repertoire
Homo sapiens	CDR3-IMGT	1	222..266	VRQISSGFYPEWFDP	NA	IGHD3-22	IGHJ5	AF103212	9887257	Analysis of heavy and light chain pairings indicates that receptor editing shapes the human antibody repertoire
Homo sapiens	CDR3-IMGT	1	243..272	AKDSFSYFDF	IGHV3-23	NA	IGHJ4	AF103213	9887257	Analysis of heavy and light chain pairings indicates that receptor editing shapes the human antibody repertoire
Homo sapiens	CDR3-IMGT	1	230..265	TLVAVAGSAFDI	IGHV3-15	IGHD6-19	IGHJ3	AF103214	9887257	Analysis of heavy and light chain pairings indicates that receptor editing shapes the human antibody repertoire
Homo sapiens	CDR3-IMGT	1	229..273	ARGIAWGIAVSGADQ	IGHV3-7	IGHD6-19	IGHJ4	AF103215	9887257	Analysis of heavy and light chain pairings indicates that receptor editing shapes the human antibody repertoire
Homo sapiens	CDR3-IMGT	1	221..268	ATDRGAGEGFGDNFQH	NA	IGHD3-10	IGHJ1	AF103216	9887257	Analysis of heavy and light chain pairings indicates that receptor editing shapes the human antibody repertoire
Homo sapiens	CDR3-IMGT	1	283..321	AKDHLVAGLYFDY	IGHV3-11	IGHD5-12	IGHJ4	AF103217	9887257	Analysis of heavy and light chain pairings indicates that receptor editing shapes the human antibody repertoire
Homo sapiens	CDR3-IMGT	1	227..274	ARDFRRSSTSSGWFDP	IGHV3-33	IGHD2-2	IGHJ5	AF103218	9887257	Analysis of heavy and light chain pairings indicates that receptor editing shapes the human antibody repertoire
Homo sapiens	CDR3-IMGT	1	218..268	ARAAGYHDLGMYNWFDP	NA	NA	IGHJ5	AF103219	9887257	Analysis of heavy and light chain pairings indicates that receptor editing shapes the human antibody repertoire
Homo sapiens	CDR3-IMGT	1	259..312	ARRAAGTAKTVDTAMLGY	IGHV3-30	IGHD5-5	IGHJ4	AF103220	9887257	Analysis of heavy and light chain pairings indicates that receptor editing shapes the human antibody repertoire
Homo sapiens	CDR3-IMGT	1	271..303	ARVAQWLPPKY	IGHV3-7	IGHD4-23	IGHJ4	AF103221	9887257	Analysis of heavy and light chain pairings indicates that receptor editing shapes the human antibody repertoire
Homo sapiens	CDR3-IMGT	1	228..314	ARERTDYFDWSTSLGPKTLGGPTNEGFDI	IGHV4-59	IGHD3-9	IGHJ3	AF103222	9887257	Analysis of heavy and light chain pairings indicates that receptor editing shapes the human antibody repertoire
Homo sapiens	CDR3-IMGT	1	268..297	ARDGYGATDY	IGHV4-59	IGHD5-12	IGHJ4	AF103223	9887257	Analysis of heavy and light chain pairings indicates that receptor editing shapes the human antibody repertoire
Homo sapiens	CDR3-IMGT	1	259..333	ARDQAMVRGVIGRNPNIPLLYGMDV	IGHV3-33	IGHD3-10	IGHJ6	AF103224	9887257	Analysis of heavy and light chain pairings indicates that receptor editing shapes the human antibody repertoire
Homo sapiens	CDR3-IMGT	1	269..310	AKAPTYNRFDYFDH	IGHV3-43	IGHD3-3	IGHJ4	AF103225	9887257	Analysis of heavy and light chain pairings indicates that receptor editing shapes the human antibody repertoire
Homo sapiens	CDR3-IMGT	1	273..320	ARHSPSLATPAAHFDY	NA	IGHD2-2	IGHJ4	AF103226	9887257	Analysis of heavy and light chain pairings indicates that receptor editing shapes the human antibody repertoire
Homo sapiens	CDR3-IMGT	1	275..307	TTRLMWFEGSR	IGHV3-15	IGHD3-3	IGHJ4	AF103227	9887257	Analysis of heavy and light chain pairings indicates that receptor editing shapes the human antibody repertoire
Homo sapiens	CDR3-IMGT	1	276..311	ARHGGYDYHFDL	IGHV4-59	IGHD5-12	IGHJ4	AF103228	9887257	Analysis of heavy and light chain pairings indicates that receptor editing shapes the human antibody repertoire
Homo sapiens	CDR3-IMGT	1	259..303	ARDPLASSSWNVVDH	IGHV3-11	IGHD6-13	IGHJ4	AF103229	9887257	Analysis of heavy and light chain pairings indicates that receptor editing shapes the human antibody repertoire
Homo sapiens	CDR3-IMGT	1	267..320	ARYPRITTFGVIRYYFDH	IGHV1-18	IGHD3-3	IGHJ4	AF103230	9887257	Analysis of heavy and light chain pairings indicates that receptor editing shapes the human antibody repertoire
Homo sapiens	CDR3-IMGT	1	264..311	ARLVVEPVAGADKIDL	NA	IGHD5-12	IGHJ4	AF103231	9887257	Analysis of heavy and light chain pairings indicates that receptor editing shapes the human antibody repertoire
Homo sapiens	CDR3-IMGT	1	267..305	AREAGYSGWTFDY	IGHV3-21	IGHD5-12	IGHJ4	AF103232	9887257	Analysis of heavy and light chain pairings indicates that receptor editing shapes the human antibody repertoire
Homo sapiens	CDR3-IMGT	1	268..327	ARDRLLRYFDYLGVRNWLDP	NA	IGHD3-9	IGHJ5	AF103233	9887257	Analysis of heavy and light chain pairings indicates that receptor editing shapes the human antibody repertoire
Homo sapiens	CDR3-IMGT	1	262..318	ARIFGYYDTRGYINHAFDV	IGHV2-26	IGHD3-22	IGHJ3	AF103234	9887257	Analysis of heavy and light chain pairings indicates that receptor editing shapes the human antibody repertoire
Homo sapiens	CDR3-IMGT	1	272..313	ARDLSRMNWGFLDT	IGHV4-39	IGHD3-10	IGHJ4	AF103235	9887257	Analysis of heavy and light chain pairings indicates that receptor editing shapes the human antibody repertoire
Homo sapiens	CDR3-IMGT	1	265..309	ARERGDYDSSGYYDY	IGHV4-31	IGHD3-22	IGHJ4	AF103236	9887257	Analysis of heavy and light chain pairings indicates that receptor editing shapes the human antibody repertoire
Homo sapiens	CDR3-IMGT	1	269..328	ACQGDDPWSGYLNPFYYMDV	IGHV1-18	IGHD3-3	IGHJ6	AF103237	9887257	Analysis of heavy and light chain pairings indicates that receptor editing shapes the human antibody repertoire
Homo sapiens	CDR3-IMGT	1	259..330	ACGWNSNHCNSTHCQMTTPAHFDY	IGHV1-69	IGHD2-2	IGHJ4	AF103238	9887257	Analysis of heavy and light chain pairings indicates that receptor editing shapes the human antibody repertoire
Homo sapiens	CDR3-IMGT	1	272..316	SRGTSSGWYLRYFDY	IGHV3-49	IGHD6-19	IGHJ4	AF103239	9887257	Analysis of heavy and light chain pairings indicates that receptor editing shapes the human antibody repertoire
Homo sapiens	CDR3-IMGT	1	271..306	ARGLKRVAHFDF	IGHV4-31	IGHD4-23	IGHJ4	AF103240	9887257	Analysis of heavy and light chain pairings indicates that receptor editing shapes the human antibody repertoire
Homo sapiens	CDR3-IMGT	1	273..323	AKAASSPGSQYLLYMQV	IGHV5-51	IGHD2-2	IGHJ6	AF103241	9887257	Analysis of heavy and light chain pairings indicates that receptor editing shapes the human antibody repertoire
Homo sapiens	CDR3-IMGT	1	288..314	ARDNKRFDI	IGHV4-39	IGHD3-9	IGHJ3	AF103242	9887257	Analysis of heavy and light chain pairings indicates that receptor editing shapes the human antibody repertoire
Homo sapiens	CDR3-IMGT	1	281..319	ARPLSGIVGGFDP	NA	IGHD1-26	IGHJ5	AF103243	9887257	Analysis of heavy and light chain pairings indicates that receptor editing shapes the human antibody repertoire
Homo sapiens	CDR3-IMGT	1	271..318	ARSGKDLRGGGDCHDY	IGHV3-21	IGHD2-21	IGHJ4	AF103244	9887257	Analysis of heavy and light chain pairings indicates that receptor editing shapes the human antibody repertoire
Homo sapiens	CDR3-IMGT	1	266..313	AREGWLAGTHWVGFDY	IGHV4-59	IGHD6-19	IGHJ4	AF103245	9887257	Analysis of heavy and light chain pairings indicates that receptor editing shapes the human antibody repertoire
Homo sapiens	CDR3-IMGT	1	274..327	AKFTTAVRDFVTQGYFDV	IGHV3-23	IGHD3-10	IGHJ2	AF103246	9887257	Analysis of heavy and light chain pairings indicates that receptor editing shapes the human antibody repertoire
Homo sapiens	CDR3-IMGT	1	269..304	ARLGIAAAGYAY	NA	IGHD6-13	IGHJ4	AF103247	9887257	Analysis of heavy and light chain pairings indicates that receptor editing shapes the human antibody repertoire
Homo sapiens	CDR3-IMGT	1	274..318	ARQDYHDSSSYYCDY	IGHV4-39	IGHD3-22	IGHJ4	AF103248	9887257	Analysis of heavy and light chain pairings indicates that receptor editing shapes the human antibody repertoire
Homo sapiens	CDR3-IMGT	1	269..325	ARDSQGGNIYGPELYYFDA	NA	IGHD5-5	IGHJ4	AF103249	9887257	Analysis of heavy and light chain pairings indicates that receptor editing shapes the human antibody repertoire
Homo sapiens	CDR3-IMGT	1	269..316	ARDGFYDFWAGYYAPY	IGHV3-30	NA	IGHJ1	AF103250	9887257	Analysis of heavy and light chain pairings indicates that receptor editing shapes the human antibody repertoire
Homo sapiens	CDR3-IMGT	1	256..321	ARVLGVGSIFGVVTPGYYYLDV	IGHV3-53	IGHD3-3	IGHJ6	AF103251	9887257	Analysis of heavy and light chain pairings indicates that receptor editing shapes the human antibody repertoire
Homo sapiens	CDR3-IMGT	1	262..315	ARGHLYGSGTSWTTYFDY	IGHV3-20	IGHD3-10	IGHJ4	AF103252	9887257	Analysis of heavy and light chain pairings indicates that receptor editing shapes the human antibody repertoire
Homo sapiens	CDR3-IMGT	1	264..311	ASDGTYCSNGVCVFDY	NA	IGHD2-8	IGHJ4	AF103253	9887257	Analysis of heavy and light chain pairings indicates that receptor editing shapes the human antibody repertoire
Homo sapiens	CDR3-IMGT	1	266..313	AKTRVHLSTPDPAFDS	IGHV3-23	IGHD1-1	IGHJ4	AF103254	9887257	Analysis of heavy and light chain pairings indicates that receptor editing shapes the human antibody repertoire
Homo sapiens	CDR3-IMGT	1	275..316	ITLWYYDNGGHPPY	IGHV3-15	IGHD3-22	IGHJ1	AF103255	9887257	Analysis of heavy and light chain pairings indicates that receptor editing shapes the human antibody repertoire
Homo sapiens	CDR3-IMGT	1	269..325	ATHRWPCPTTGCFYWYSDV	IGHV3-48	IGHD3-22	IGHJ2	AF103256	9887257	Analysis of heavy and light chain pairings indicates that receptor editing shapes the human antibody repertoire
Homo sapiens	CDR3-IMGT	1	289..390	VREGLQRRQHTSPPDFRTGSPGLRYHIDHLYMDV	IGHV3-72	NA	IGHJ6	AF103257	9887257	Analysis of heavy and light chain pairings indicates that receptor editing shapes the human antibody repertoire
Homo sapiens	CDR3-IMGT	1	269..319	ARDHHVDMVATTTIFDH	IGHV3-11	IGHD5-12	IGHJ4	AF103258	9887257	Analysis of heavy and light chain pairings indicates that receptor editing shapes the human antibody repertoire
Homo sapiens	CDR3-IMGT	1	271..321	ASPFCDNLNCFSGYFDN	NA	IGHD2-2	IGHJ4	AF103259	9887257	Analysis of heavy and light chain pairings indicates that receptor editing shapes the human antibody repertoire
Homo sapiens	CDR3-IMGT	1	265..294	VRDEIGYYEY	IGHV3-20	IGHD5-12	IGHJ4	AF103260	9887257	Analysis of heavy and light chain pairings indicates that receptor editing shapes the human antibody repertoire
Homo sapiens	CDR3-IMGT	1	264..311	ARQYLVYSSGWHLIDF	NA	IGHD6-19	IGHJ4	AF103261	9887257	Analysis of heavy and light chain pairings indicates that receptor editing shapes the human antibody repertoire
Homo sapiens	CDR3-IMGT	1	261..305	AWGFYCDTTSCLLSN	IGHV4-39	IGHD2-2	IGHJ4	AF103262	9887257	Analysis of heavy and light chain pairings indicates that receptor editing shapes the human antibody repertoire
Homo sapiens	CDR3-IMGT	1	269..307	ARESDYHLVMGLY	IGHV1-2	IGHD2-2	IGHJ4	AF103263	9887257	Analysis of heavy and light chain pairings indicates that receptor editing shapes the human antibody repertoire
Homo sapiens	CDR3-IMGT	1	269..301	ARSVDPTVFDY	IGHV1-18	IGHD6-19	IGHJ4	AF103264	9887257	Analysis of heavy and light chain pairings indicates that receptor editing shapes the human antibody repertoire
Homo sapiens	CDR3-IMGT	1	272..328	ARHRAPSNPLTGTHWDFDY	NA	IGHD6-19	IGHJ4	AF103265	9887257	Analysis of heavy and light chain pairings indicates that receptor editing shapes the human antibody repertoire
Homo sapiens	CDR3-IMGT	1	250..318	VKAYYDFWSGYLGRGPPYNWFDP	IGHV3-64	IGHD3-3	IGHJ5	AF103266	9887257	Analysis of heavy and light chain pairings indicates that receptor editing shapes the human antibody repertoire
Homo sapiens	CDR3-IMGT	1	271..312	AREGSSGWYLPFDY	IGHV3-30	IGHD6-19	IGHJ4	AF103267	9887257	Analysis of heavy and light chain pairings indicates that receptor editing shapes the human antibody repertoire
Homo sapiens	CDR3-IMGT	1	264..329	ARDGHHSDYDLYSGYYIGALDV	IGHV3-30	IGHD3-3	IGHJ3	AF103268	9887257	Analysis of heavy and light chain pairings indicates that receptor editing shapes the human antibody repertoire
Homo sapiens	CDR3-IMGT	1	285..320	ARDEDSSMTGDF	IGHV1-46	IGHD6-13	IGHJ4	AF103269	9887257	Analysis of heavy and light chain pairings indicates that receptor editing shapes the human antibody repertoire
Homo sapiens	CDR3-IMGT	1	271..327	VRDGKHVTVGASIIGFFDY	NA	IGHD1-26	IGHJ4	AF103270	9887257	Analysis of heavy and light chain pairings indicates that receptor editing shapes the human antibody repertoire
Homo sapiens	CDR3-IMGT	1	268..321	ARARDFYDSSGYYWYFDL	IGHV4-59	IGHD3-22	IGHJ2	AF103271	9887257	Analysis of heavy and light chain pairings indicates that receptor editing shapes the human antibody repertoire
Homo sapiens	CDR3-IMGT	1	275..325	ARMTTVIQQHFYFYMDL	IGHV4-4	IGHD4-4	IGHJ6	AF103272	9887257	Analysis of heavy and light chain pairings indicates that receptor editing shapes the human antibody repertoire
Homo sapiens	CDR3-IMGT	1	192..239	AKDPQALAQLRGGFDY	IGHV3-23	IGHD3-10	IGHJ4	AF103273	9887257	Analysis of heavy and light chain pairings indicates that receptor editing shapes the human antibody repertoire
Homo sapiens	CDR3-IMGT	1	269..325	AKDQGAYCSSSSCVYYMDV	IGHV3-23	IGHD2-2	IGHJ6	AF103274	9887257	Analysis of heavy and light chain pairings indicates that receptor editing shapes the human antibody repertoire
Homo sapiens	CDR3-IMGT	1	277..318	ASHSSGWLRNAFGV	IGHV4-4	IGHD6-19	IGHJ3	AF103275	9887257	Analysis of heavy and light chain pairings indicates that receptor editing shapes the human antibody repertoire
Homo sapiens	CDR3-IMGT	1	269..319	ARDPPASVGDNPGVFDV	IGHV1-46	IGHD1-26	IGHJ3	AF103277	9887257	Analysis of heavy and light chain pairings indicates that receptor editing shapes the human antibody repertoire
Homo sapiens	CDR3-IMGT	1	256..318	ARETGGYSSSSNSYYFYYMDV	IGHV4-34	IGHD6-6	IGHJ6	AF103278	9887257	Analysis of heavy and light chain pairings indicates that receptor editing shapes the human antibody repertoire
Homo sapiens	CDR3-IMGT	1	263..295	ARGGIATPSDL	IGHV1-18	IGHD6-13	IGHJ4	AF103279	9887257	Analysis of heavy and light chain pairings indicates that receptor editing shapes the human antibody repertoire
Homo sapiens	CDR3-IMGT	1	259..291	AKDLIIPSFDY	IGHV3-23	IGHD3-3	IGHJ4	AF103280	9887257	Analysis of heavy and light chain pairings indicates that receptor editing shapes the human antibody repertoire
Homo sapiens	CDR3-IMGT	1	259..312	ARPGIFGVIMYPPPHLDY	IGHV3-30	IGHD3-3	IGHJ4	AF103281	9887257	Analysis of heavy and light chain pairings indicates that receptor editing shapes the human antibody repertoire
Homo sapiens	CDR3-IMGT	1	269..313	ARDRGGYPDSYYFDY	IGHV1-3	IGHD2-15	IGHJ4	AF103282	9887257	Analysis of heavy and light chain pairings indicates that receptor editing shapes the human antibody repertoire
Homo sapiens	CDR3-IMGT	1	266..298	ARKDGPYAFDI	IGHV1-46	IGHD4-17	IGHJ3	AF103283	9887257	Analysis of heavy and light chain pairings indicates that receptor editing shapes the human antibody repertoire
Homo sapiens	CDR3-IMGT	1	268..318	AIREKCPDSSCYPWFDP	IGHV4-59	IGHD2-2	IGHJ5	AF103284	9887257	Analysis of heavy and light chain pairings indicates that receptor editing shapes the human antibody repertoire
Homo sapiens	CDR3-IMGT	1	269..331	ARPVTRRSPAANFYYYFYMDV	IGHV3-7	IGHD2-21	IGHJ6	AF103285	9887257	Analysis of heavy and light chain pairings indicates that receptor editing shapes the human antibody repertoire
Homo sapiens	CDR3-IMGT	1	268..312	AKDEKQQELVRSFDY	IGHV3-23	IGHD6-13	IGHJ4	AF103286	9887257	Analysis of heavy and light chain pairings indicates that receptor editing shapes the human antibody repertoire
Homo sapiens	CDR3-IMGT	1	272..322	ARGSWYRTTWTGYYFDD	IGHV4-39	IGHD6-13	IGHJ4	AF103287	9887257	Analysis of heavy and light chain pairings indicates that receptor editing shapes the human antibody repertoire
Homo sapiens	CDR3-IMGT	1	259..315	AKDLLLSRSWDSSPYYFDF	IGHV3-23	IGHD6-25	IGHJ4	AF103288	9887257	Analysis of heavy and light chain pairings indicates that receptor editing shapes the human antibody repertoire
Homo sapiens	CDR3-IMGT	1	262..312	ARVDCSGGNCYTPTFDY	IGHV4-31	IGHD2-15	IGHJ4	AF103289	9887257	Analysis of heavy and light chain pairings indicates that receptor editing shapes the human antibody repertoire
Homo sapiens	CDR3-IMGT	1	259..300	AKFRLPIWPDAFDL	IGHV3-23	IGHD3-3	IGHJ3	AF103290	9887257	Analysis of heavy and light chain pairings indicates that receptor editing shapes the human antibody repertoire
Homo sapiens	CDR3-IMGT	1	268..300	AREVGPASFDY	NA	IGHD2-21	IGHJ4	AF103291	9887257	Analysis of heavy and light chain pairings indicates that receptor editing shapes the human antibody repertoire
Homo sapiens	CDR3-IMGT	1	269..313	VKVGRWLETYWYFDL	IGHV3-9	IGHD5-24	IGHJ2	AF103292	9887257	Analysis of heavy and light chain pairings indicates that receptor editing shapes the human antibody repertoire
Homo sapiens	CDR3-IMGT	1	256..309	AGGKAAGTRAGLYYYMDV	NA	IGHD6-13	IGHJ6	AF103293	9887257	Analysis of heavy and light chain pairings indicates that receptor editing shapes the human antibody repertoire
Homo sapiens	CDR3-IMGT	1	262..327	ARMEGRITISGALVGGPGAFDT	IGHV4-39	IGHD3-3	IGHJ3	AF103294	9887257	Analysis of heavy and light chain pairings indicates that receptor editing shapes the human antibody repertoire
Homo sapiens	CDR3-IMGT	1	258..293	ARETNPGIRLDS	IGHV3-23	IGHD3-16	IGHJ5	AF103297	9887257	Analysis of heavy and light chain pairings indicates that receptor editing shapes the human antibody repertoire
Homo sapiens	CDR3-IMGT	1	249..287	AKVDTAMAPPFDY	IGHV3-30	IGHD5-5	IGHJ4	AF103298	9887257	Analysis of heavy and light chain pairings indicates that receptor editing shapes the human antibody repertoire
Homo sapiens	CDR3-IMGT	1	234..290	VRGLGAAVGSRFRTYYFDY	IGHV4-34	IGHD1-26	IGHJ4	AF103299	9887257	Analysis of heavy and light chain pairings indicates that receptor editing shapes the human antibody repertoire
Homo sapiens	CDR3-IMGT	1	260..298	ARDRYGSGSNFDY	IGHV1-18	IGHD3-10	IGHJ4	AF103300	9887257	Analysis of heavy and light chain pairings indicates that receptor editing shapes the human antibody repertoire
Homo sapiens	CDR3-IMGT	1	253..285	CSGWYSATYDY	IGHV3-7	IGHD6-19	IGHJ4	AF103301	9887257	Analysis of heavy and light chain pairings indicates that receptor editing shapes the human antibody repertoire
Homo sapiens	CDR3-IMGT	1	249..302	ARETPLMVRGVTTPHFEY	IGHV1-46	IGHD3-10	IGHJ4	AF103302	9887257	Analysis of heavy and light chain pairings indicates that receptor editing shapes the human antibody repertoire
Homo sapiens	CDR3-IMGT	1	257..298	ARGVRPANYYAMDV	NA	IGHD3-10	IGHJ6	AF103303	9887257	Analysis of heavy and light chain pairings indicates that receptor editing shapes the human antibody repertoire
Homo sapiens	CDR3-IMGT	1	249..299	ARESVGSGWYRGSGKDY	IGHV1-46	IGHD6-19	IGHJ4	AF103304	9887257	Analysis of heavy and light chain pairings indicates that receptor editing shapes the human antibody repertoire
Homo sapiens	CDR3-IMGT	1	222..299	AKDTRDNSPGHSSSYYINHLNNWFDP	IGHV3-30	IGHD3-22	IGHJ5	AF103305	9887257	Analysis of heavy and light chain pairings indicates that receptor editing shapes the human antibody repertoire
Homo sapiens	CDR3-IMGT	1	268..306	ASRSKAAAGAFDY	IGHV4-39	IGHD6-13	IGHJ4	AF103306	9887257	Analysis of heavy and light chain pairings indicates that receptor editing shapes the human antibody repertoire
Homo sapiens	CDR3-IMGT	1	259..297	ARVAAVGSGYFDY	NA	IGHD6-13	IGHJ4	AF103307	9887257	Analysis of heavy and light chain pairings indicates that receptor editing shapes the human antibody repertoire
Homo sapiens	CDR3-IMGT	1	257..289	ARHGDGDYFDY	NA	IGHD4-17	IGHJ4	AF103308	9887257	Analysis of heavy and light chain pairings indicates that receptor editing shapes the human antibody repertoire
Homo sapiens	CDR3-IMGT	1	259..306	ARGARQWEADGEGFDI	IGHV3-21	IGHD1-26	IGHJ3	AF103309	9887257	Analysis of heavy and light chain pairings indicates that receptor editing shapes the human antibody repertoire
Homo sapiens	CDR3-IMGT	1	268..315	HARPRIVGAWFDWFDT	IGHV1-58	IGHD3-22	IGHJ5	AF103310	9887257	Analysis of heavy and light chain pairings indicates that receptor editing shapes the human antibody repertoire
Homo sapiens	CDR3-IMGT	1	261..296	ASSDGYIFYWEY	NA	IGHD5-24	IGHJ4	AF103311	9887257	Analysis of heavy and light chain pairings indicates that receptor editing shapes the human antibody repertoire
Homo sapiens	CDR3-IMGT	1	265..309	TSAPNMFDRSGYYYL	IGHV3-73	IGHD3-22	IGHJ2	AF103312	9887257	Analysis of heavy and light chain pairings indicates that receptor editing shapes the human antibody repertoire
Homo sapiens	CDR3-IMGT	1	256..291	ARDRSGVYIFDY	NA	IGHD3-16	IGHJ4	AF103313	9887257	Analysis of heavy and light chain pairings indicates that receptor editing shapes the human antibody repertoire
Homo sapiens	CDR3-IMGT	1	262..306	ARNLPYVFNYYAMDV	IGHV4-31	IGHD5-24	IGHJ6	AF103314	9887257	Analysis of heavy and light chain pairings indicates that receptor editing shapes the human antibody repertoire
Homo sapiens	CDR3-IMGT	1	272..334	ASEHGGPLDELFEIYGGIYDY	IGHV3-33	IGHD4-23	IGHJ4	AF103315	9887257	Analysis of heavy and light chain pairings indicates that receptor editing shapes the human antibody repertoire
Homo sapiens	CDR3-IMGT	1	264..326	ASYFISGKYYYDTSSYYPFDH	IGHV4-39	IGHD3-22	IGHJ4	AF103316	9887257	Analysis of heavy and light chain pairings indicates that receptor editing shapes the human antibody repertoire
Homo sapiens	CDR3-IMGT	1	259..315	AREEGVIRSYYDSSGFLSA	IGHV3-30	IGHD3-22	IGHJ4	AF103317	9887257	Analysis of heavy and light chain pairings indicates that receptor editing shapes the human antibody repertoire
Homo sapiens	CDR3-IMGT	1	259..294	AREALRLEASDI	IGHV3-30	IGHD5-12	IGHJ3	AF103318	9887257	Analysis of heavy and light chain pairings indicates that receptor editing shapes the human antibody repertoire
Homo sapiens	CDR3-IMGT	1	272..319	ARDQPHYYDSRGWFDY	IGHV3-48	IGHD3-22	IGHJ4	AF103319	9887257	Analysis of heavy and light chain pairings indicates that receptor editing shapes the human antibody repertoire
Homo sapiens	CDR3-IMGT	1	270..308	GRHYFRGSAFIDL	IGHV4-39	IGHD3-10	IGHJ4	AF103320	9887257	Analysis of heavy and light chain pairings indicates that receptor editing shapes the human antibody repertoire
Homo sapiens	CDR3-IMGT	1	269..313	AKDMSHSMPSGGFDY	IGHV3-23	IGHD4-23	IGHJ4	AF103321	9887257	Analysis of heavy and light chain pairings indicates that receptor editing shapes the human antibody repertoire
Homo sapiens	CDR3-IMGT	1	259..306	ARDLIRRDGYNLEFDY	IGHV3-11	IGHD5-24	IGHJ4	AF103322	9887257	Analysis of heavy and light chain pairings indicates that receptor editing shapes the human antibody repertoire
Homo sapiens	CDR3-IMGT	1	259..297	ARGATWGRDAFDI	NA	IGHD7-27	IGHJ3	AF103323	9887257	Analysis of heavy and light chain pairings indicates that receptor editing shapes the human antibody repertoire
Homo sapiens	CDR3-IMGT	1	259..306	ARDAYSPPSNYYGMDV	NA	IGHD4-4	IGHJ6	AF103324	9887257	Analysis of heavy and light chain pairings indicates that receptor editing shapes the human antibody repertoire
Homo sapiens	CDR3-IMGT	1	273..311	ASSLNPGMGAFDI	IGHV3-33	IGHD3-10	IGHJ3	AF103325	9887257	Analysis of heavy and light chain pairings indicates that receptor editing shapes the human antibody repertoire
Homo sapiens	CDR3-IMGT	1	269..310	ARGPFDSSGYYLDY	IGHV1-18	IGHD3-22	IGHJ4	AF103326	9887257	Analysis of heavy and light chain pairings indicates that receptor editing shapes the human antibody repertoire
Homo sapiens	CDR3-IMGT	1	249..302	ARDRSSTWKRYHYYGMDV	NA	IGHD6-13	IGHJ6	AF103327	9887257	Analysis of heavy and light chain pairings indicates that receptor editing shapes the human antibody repertoire
Homo sapiens	CDR3-IMGT	1	256..285	AKDLWFGEDY	IGHV3-23	IGHD3-10	IGHJ4	AF103328	9887257	Analysis of heavy and light chain pairings indicates that receptor editing shapes the human antibody repertoire
Homo sapiens	CDR3-IMGT	1	258..302	ARDPLAVAAMRHFDY	IGHV3-21	IGHD6-19	IGHJ4	AF103329	9887257	Analysis of heavy and light chain pairings indicates that receptor editing shapes the human antibody repertoire
Homo sapiens	CDR3-IMGT	1	258..296	ARDPEVVLVAFDI	IGHV3-21	IGHD2-15	IGHJ3	AF103330	9887257	Analysis of heavy and light chain pairings indicates that receptor editing shapes the human antibody repertoire
Homo sapiens	CDR3-IMGT	1	269..316	AKDLAETATIDFAFDI	IGHV3-23	IGHD5-24	IGHJ3	AF103331	9887257	Analysis of heavy and light chain pairings indicates that receptor editing shapes the human antibody repertoire
Homo sapiens	CDR3-IMGT	1	253..303	AGIRGSFYLFESNWFDP	IGHV4-59	IGHD1-26	IGHJ5	AF103332	9887257	Analysis of heavy and light chain pairings indicates that receptor editing shapes the human antibody repertoire
Homo sapiens	CDR3-IMGT	1	256..321	ARGRFDPDTRGHYQFGWYYFDI	IGHV4-34	IGHD3-22	IGHJ4	AF103333	9887257	Analysis of heavy and light chain pairings indicates that receptor editing shapes the human antibody repertoire
Homo sapiens	CDR3-IMGT	1	254..310	AKDRGNYVGVDDSLITFDC	IGHV3-48	IGHD1-26	IGHJ4	AF103334	9887257	Analysis of heavy and light chain pairings indicates that receptor editing shapes the human antibody repertoire
Homo sapiens	CDR3-IMGT	1	269..319	AKDSSGYSGYIYWYFDL	IGHV3-23	IGHD5-12	IGHJ2	AF103335	9887257	Analysis of heavy and light chain pairings indicates that receptor editing shapes the human antibody repertoire
Homo sapiens	CDR3-IMGT	1	267..305	ARSLTGHWSWFDP	IGHV1-46	IGHD7-27	IGHJ5	AF103336	9887257	Analysis of heavy and light chain pairings indicates that receptor editing shapes the human antibody repertoire
Homo sapiens	CDR3-IMGT	1	272..319	ARFCISTSCYEAGFDT	IGHV4-39	IGHD2-2	IGHJ5	AF103337	9887257	Analysis of heavy and light chain pairings indicates that receptor editing shapes the human antibody repertoire
Homo sapiens	CDR3-IMGT	1	259..297	VKANVAVAVANDY	IGHV3-64	IGHD6-19	IGHJ4	AF103338	9887257	Analysis of heavy and light chain pairings indicates that receptor editing shapes the human antibody repertoire
Homo sapiens	CDR3-IMGT	1	267..323	ARTLPGGGYFSAYFYGMDV	NA	IGHD3-3	IGHJ6	AF103339	9887257	Analysis of heavy and light chain pairings indicates that receptor editing shapes the human antibody repertoire
Homo sapiens	CDR3-IMGT	1	261..296	ARDSSGNTGLDV	IGHV4-31	IGHD2-2	IGHJ6	AF103340	9887257	Analysis of heavy and light chain pairings indicates that receptor editing shapes the human antibody repertoire
Homo sapiens	CDR3-IMGT	1	263..310	ARYRNSYVGIFDAFDL	IGHV3-21	IGHD5-5	IGHJ3	AF103341	9887257	Analysis of heavy and light chain pairings indicates that receptor editing shapes the human antibody repertoire
Homo sapiens	CDR3-IMGT	1	249..302	AKVQGASSSDYYYYAMDV	NA	IGHD2-2	IGHJ6	AF103342	9887257	Analysis of heavy and light chain pairings indicates that receptor editing shapes the human antibody repertoire
Homo sapiens	CDR3-IMGT	1	264..305	ARGNGITVAGALDY	IGHV4-59	IGHD6-19	IGHJ4	AF103343	9887257	Analysis of heavy and light chain pairings indicates that receptor editing shapes the human antibody repertoire
Homo sapiens	CDR3-IMGT	1	264..305	ARRHPSLVRGHFDY	IGHV4-39	IGHD3-10	IGHJ4	AF103344	9887257	Analysis of heavy and light chain pairings indicates that receptor editing shapes the human antibody repertoire
Homo sapiens	CDR3-IMGT	1	269..328	ARDKKSLGKYSIGPANYFDY	IGHV1-46	IGHD5-5	IGHJ4	AF103345	9887257	Analysis of heavy and light chain pairings indicates that receptor editing shapes the human antibody repertoire
Homo sapiens	CDR3-IMGT	1	256..300	AKEDQFSPWTGYFHH	IGHV3-23	NA	IGHJ1	AF103346	9887257	Analysis of heavy and light chain pairings indicates that receptor editing shapes the human antibody repertoire
Homo sapiens	CDR3-IMGT	1	259..306	AKERGASLYYYSGIHV	IGHV1-24	NA	IGHJ6	AF103347	9887257	Analysis of heavy and light chain pairings indicates that receptor editing shapes the human antibody repertoire
Homo sapiens	CDR3-IMGT	1	247..303	ASKPEITLQFSDRDWYFDL	IGHV3-21	IGHD3-3	IGHJ2	AF103348	9887257	Analysis of heavy and light chain pairings indicates that receptor editing shapes the human antibody repertoire
Homo sapiens	CDR3-IMGT	1	255..296	AREGTDGDYVGLGY	IGHV4-59	IGHD4-17	IGHJ4	AF103349	9887257	Analysis of heavy and light chain pairings indicates that receptor editing shapes the human antibody repertoire
Homo sapiens	CDR3-IMGT	1	262..294	AREDGWVTMDY	IGHV3-7	IGHD3-10	IGHJ4	AF103350	9887257	Analysis of heavy and light chain pairings indicates that receptor editing shapes the human antibody repertoire
Homo sapiens	CDR3-IMGT	1	269..301	ARGGSFEWFDY	IGHV3-7	IGHD3-3	IGHJ4	AF103351	9887257	Analysis of heavy and light chain pairings indicates that receptor editing shapes the human antibody repertoire
Homo sapiens	CDR3-IMGT	1	264..299	AKAPNSASSFDD	IGHV3-23	IGHD1-26	IGHJ4	AF103352	9887257	Analysis of heavy and light chain pairings indicates that receptor editing shapes the human antibody repertoire
Homo sapiens	CDR3-IMGT	1	264..308	AKARLRADSALPFDN	IGHV3-23	IGHD3-16	IGHJ4	AF103353	9887257	Analysis of heavy and light chain pairings indicates that receptor editing shapes the human antibody repertoire
Homo sapiens	CDR3-IMGT	1	267..299	ARGIGATPPLI	IGHV3-33	IGHD2-15	IGHJ3	AF103354	9887257	Analysis of heavy and light chain pairings indicates that receptor editing shapes the human antibody repertoire
Homo sapiens	CDR3-IMGT	1	270..311	ATGQTTGYYNYFDS	IGHV4-31	IGHD2-8	IGHJ5	AF103355	9887257	Analysis of heavy and light chain pairings indicates that receptor editing shapes the human antibody repertoire
Homo sapiens	CDR3-IMGT	1	262..318	TATGIALFGAINPDYNMDV	IGHV3-15	IGHD3-3	IGHJ6	AF103356	9887257	Analysis of heavy and light chain pairings indicates that receptor editing shapes the human antibody repertoire
Homo sapiens	CDR3-IMGT	1	262..321	AKDHDVGLHPSTLWGDSFDI	IGHV3-30	IGHD2-8	IGHJ3	AF103357	9887257	Analysis of heavy and light chain pairings indicates that receptor editing shapes the human antibody repertoire
Homo sapiens	CDR3-IMGT	1	266..304	ASSLNPGWGAFDI	IGHV3-33	IGHD3-10	IGHJ3	AF103358	9887257	Analysis of heavy and light chain pairings indicates that receptor editing shapes the human antibody repertoire
Homo sapiens	CDR3-IMGT	1	259..303	ARSNEREVIRGYFDF	IGHV1-69	IGHD3-22	IGHJ4	AF103359	9887257	Analysis of heavy and light chain pairings indicates that receptor editing shapes the human antibody repertoire
Homo sapiens	CDR3-IMGT	1	262..321	TTDRTQYYDFWSVTGGWFDP	IGHV3-15	IGHD3-3	IGHJ5	AF103360	9887257	Analysis of heavy and light chain pairings indicates that receptor editing shapes the human antibody repertoire
Homo sapiens	CDR3-IMGT	1	261..296	ARVGYRYNSGDY	IGHV3-7	IGHD4-23	IGHJ4	AF103361	9887257	Analysis of heavy and light chain pairings indicates that receptor editing shapes the human antibody repertoire
Homo sapiens	CDR3-IMGT	1	272..313	ARHAVGATTGWFDS	IGHV4-39	IGHD1-26	IGHJ5	AF103362	9887257	Analysis of heavy and light chain pairings indicates that receptor editing shapes the human antibody repertoire
Homo sapiens	CDR3-IMGT	1	256..300	AKSRWELPQYNWFDP	IGHV4-59	IGHD1-26	IGHJ5	AF103363	9887257	Analysis of heavy and light chain pairings indicates that receptor editing shapes the human antibody repertoire
Homo sapiens	CDR3-IMGT	1	249..299	ARGGGYYGSDRDYSLDY	NA	IGHD3-10	IGHJ4	AF103364	9887257	Analysis of heavy and light chain pairings indicates that receptor editing shapes the human antibody repertoire
Homo sapiens	CDR3-IMGT	1	259..306	VKDLDSSGWQPGGIDY	IGHV3-30	IGHD6-19	IGHJ4	AF103365	9887257	Analysis of heavy and light chain pairings indicates that receptor editing shapes the human antibody repertoire
Homo sapiens	CDR3-IMGT	1	268..327	AKVATYYYDSSIYHSGAFDV	IGHV3-23	IGHD3-22	IGHJ3	AF103366	9887257	Analysis of heavy and light chain pairings indicates that receptor editing shapes the human antibody repertoire
Homo sapiens	CDR3-IMGT	1	258..323	ARHCSGGSCQQVGDYYHYGMDV	NA	IGHD2-15	IGHJ6	AF103367	9887257	Analysis of heavy and light chain pairings indicates that receptor editing shapes the human antibody repertoire
Homo sapiens	CDR3-IMGT	1	269..319	APRGGEGQLIGFDYFPH	IGHV3-30	IGHD5-12	IGHJ4	AF103368	9887257	Analysis of heavy and light chain pairings indicates that receptor editing shapes the human antibody repertoire
Homo sapiens	CDR3-IMGT	1	267..305	AKTRGGAATHPDF	IGHV3-23	IGHD2-15	IGHJ4	AF103369	9887257	Analysis of heavy and light chain pairings indicates that receptor editing shapes the human antibody repertoire
Homo sapiens	CDR3-IMGT	1	259..312	AKDKRLLEWLLWNDAFDI	IGHV3-23	IGHD3-3	IGHJ3	AF103370	9887257	Analysis of heavy and light chain pairings indicates that receptor editing shapes the human antibody repertoire
Homo sapiens	CDR3-IMGT	1	259..315	VKGEGFSMIPVAPSGDFDY	IGHV3-23	IGHD3-22	IGHJ4	AF103371	9887257	Analysis of heavy and light chain pairings indicates that receptor editing shapes the human antibody repertoire
Homo sapiens	CDR3-IMGT	1	259..324	ARGMYGSGPYDIGYYHYYGMDV	IGHV4-31	IGHD3-10	IGHJ6	AF103372	9887257	Analysis of heavy and light chain pairings indicates that receptor editing shapes the human antibody repertoire
Homo sapiens	CDR3-IMGT	1	277..294	SKQVFF	IGHV3-23	IGHD6-6	NA	AF103768	NA	Isolation, characterization and sequence analysis of five IgG monoclonal anti-phospholipid Fab fragments generated by phage display
Homo sapiens	CDR3-IMGT	1	286..318	ARGAGAAPHDY	IGHV6-1	IGHD6-13	IGHJ4	AF103769	NA	Isolation, characterization and sequence analysis of five IgG monoclonal anti-phospholipid Fab fragments generated by phage display
Homo sapiens	CDR3-IMGT	1	280..333	ARGPYALFGVVIPHYFDN	IGHV4-31	IGHD3-3	IGHJ4	AF103770	NA	Isolation, characterization and sequence analysis of five IgG monoclonal anti-phospholipid Fab fragments generated by phage display
Homo sapiens	CDR3-IMGT	1	349..378	ARLGMGAFDF	IGHV4-39	IGHD7-27	IGHJ3	AF103795	NA	Clonal proliferation of IgM secreting B cell in the synovium of Behcet's patient with arthritis
Homo sapiens	CDR3-IMGT	1	289..351	AREGRWVRYTTVTTIGYYFDY	IGHV3-33	IGHD4-17	IGHJ4	AF107231	10924614	V(D)J germline gene repertoire analysis of monoclonal D antibodies and the implications for D epitope specificity; Molecular Characterization Of Anti-RhD Antibodies: Antibody Repertoire, Affinity Maturation And Epitope Specificities
Homo sapiens	CDR3-IMGT	1	289..357	ARSRPDIAPPGTRVSRYYYVMDV	IGHV1-69	IGHD6-13	IGHJ6	AF107232	10924614	V(D)J germline gene repertoire analysis of monoclonal D antibodies and the implications for D epitope specificity; Molecular Characterization Of Anti-RhD Antibodies: Antibody Repertoire, Affinity Maturation And Epitope Specificities
Homo sapiens	CDR3-IMGT	1	286..360	ARGRTTHSSSSRRSGDHFHQYYIDV	IGHV4-34	IGHD6-6	IGHJ6	AF107233	10924614	V(D)J germline gene repertoire analysis of monoclonal D antibodies and the implications for D epitope specificity; Molecular Characterization Of Anti-RhD Antibodies: Antibody Repertoire, Affinity Maturation And Epitope Specificities
Homo sapiens	CDR3-IMGT	1	292..354	ARIFTITYSNYVLQYYYYMDV	IGHV2-26	IGHD4-4	IGHJ6	AF107234	10924614	V(D)J germline gene repertoire analysis of monoclonal D antibodies and the implications for D epitope specificity; Molecular Characterization Of Anti-RhD Antibodies: Antibody Repertoire, Affinity Maturation And Epitope Specificities
Homo sapiens	CDR3-IMGT	1	289..354	AKDSNTMVRGVIRYYYYYYMDV	IGHV3-30	IGHD3-10	IGHJ6	AF107235	10924614	V(D)J germline gene repertoire analysis of monoclonal D antibodies and the implications for D epitope specificity; Molecular Characterization Of Anti-RhD Antibodies: Antibody Repertoire, Affinity Maturation And Epitope Specificities
Homo sapiens	CDR3-IMGT	1	289..354	AKESVTMIRGGLKSYYYYYMDV	IGHV3-30	IGHD3-10	IGHJ6	AF107236	10924614	V(D)J germline gene repertoire analysis of monoclonal D antibodies and the implications for D epitope specificity; Molecular Characterization Of Anti-RhD Antibodies: Antibody Repertoire, Affinity Maturation And Epitope Specificities
Homo sapiens	CDR3-IMGT	1	289..345	AREVRYKSGWSRFYDWFDP	IGHV3-33	IGHD6-19	IGHJ5	AF107237	10924614	V(D)J germline gene repertoire analysis of monoclonal D antibodies and the implications for D epitope specificity; Molecular Characterization Of Anti-RhD Antibodies: Antibody Repertoire, Affinity Maturation And Epitope Specificities
Homo sapiens	CDR3-IMGT	1	292..342	ARPMEQQHLARRNYFDL	IGHV4-39	IGHD6-13	IGHJ2	AF107238	10924614	V(D)J germline gene repertoire analysis of monoclonal D antibodies and the implications for D epitope specificity; Molecular Characterization Of Anti-RhD Antibodies: Antibody Repertoire, Affinity Maturation And Epitope Specificities
Homo sapiens	CDR3-IMGT	1	286..327	ARNFRGRHARTLDY	IGHV4-34	IGHD3-16	IGHJ4	AF107239	10924614	V(D)J germline gene repertoire analysis of monoclonal D antibodies and the implications for D epitope specificity; Molecular Characterization Of Anti-RhD Antibodies: Antibody Repertoire, Affinity Maturation And Epitope Specificities
Homo sapiens	CDR3-IMGT	1	289..330	ARIGSRVLVVGHDY	IGHV1-2	IGHD2-21	IGHJ4	AF107240	10924614	V(D)J germline gene repertoire analysis of monoclonal D antibodies and the implications for D epitope specificity; Molecular Characterization Of Anti-RhD Antibodies: Antibody Repertoire, Affinity Maturation And Epitope Specificities
Homo sapiens	CDR3-IMGT	1	286..351	ARAEAFGGVILLPLEAFYYFDY	IGHV4-34	IGHD3-16	IGHJ4	AF107241	10924614	V(D)J germline gene repertoire analysis of monoclonal D antibodies and the implications for D epitope specificity; Molecular Characterization Of Anti-RhD Antibodies: Antibody Repertoire, Affinity Maturation And Epitope Specificities
Homo sapiens	CDR3-IMGT	1	289..339	VRGDYYDGNNYHDAFDI	IGHV3-7	IGHD5-24	IGHJ3	AF109406	NA	Salivary Gland Lymphomas in Patients with Sjogren's syndrome develop from autoreactive B cells
Homo sapiens	CDR3-IMGT	1	298..339	TRGYSGTFGNWFDS	IGHV6-1	IGHD5-12	IGHJ5	AF110149	NA	Salivary Gland Lymphomas in Patients with Sjogren's Syndrome Develop from Autoreactive B Cells
Homo sapiens	CDR3-IMGT	1	280..324	ARRADYRGNYWTFDY	IGHV5-51	IGHD1-26	IGHJ4	AF110479	10594700	Analysis of immunoglobulin E VH transcripts in a bronchial biopsy of an asthmatic patient confirms bias towards VH5, and indicates local clonal expansion, somatic mutation and isotype switch events
Homo sapiens	CDR3-IMGT	1	289..333	ARRADYRGNCWTFDY	IGHV5-51	IGHD1-26	IGHJ4	AF110480	10594700	Analysis of immunoglobulin E VH transcripts in a bronchial biopsy of an asthmatic patient confirms bias towards VH5, and indicates local clonal expansion, somatic mutation and isotype switch events
Homo sapiens	CDR3-IMGT	1	289..333	ARRSDFSGSYWTLDY	IGHV5-51	IGHD1-26	IGHJ4	AF110481	10594700	Analysis of immunoglobulin E VH transcripts in a bronchial biopsy of an asthmatic patient confirms bias towards VH5, and indicates local clonal expansion, somatic mutation and isotype switch events
Homo sapiens	CDR3-IMGT	1	289..348	ARHPRYCCSTSCSYYYGMDV	IGHV5-51	IGHD2-2	IGHJ6	AF110484	10594700	Analysis of immunoglobulin E VH transcripts in a bronchial biopsy of an asthmatic patient confirms bias towards VH5, and indicates local clonal expansion, somatic mutation and isotype switch events
Homo sapiens	CDR3-IMGT	1	289..324	AGSIWPYDPFDF	IGHV5-51	IGHD6-13	IGHJ3	AF110485	10594700	Analysis of immunoglobulin E VH transcripts in a bronchial biopsy of an asthmatic patient confirms bias towards VH5, and indicates local clonal expansion, somatic mutation and isotype switch events
Homo sapiens	CDR3-IMGT	1	289..348	ARPAYLYDSIGVGFYHGMDV	IGHV5-51	IGHD3-22	IGHJ6	AF110486	10594700	Analysis of immunoglobulin E VH transcripts in a bronchial biopsy of an asthmatic patient confirms bias towards VH5, and indicates local clonal expansion, somatic mutation and isotype switch events
Homo sapiens	CDR3-IMGT	1	289..333	VRRNADYPTAEYLQN	IGHV5-51	IGHD4-4	IGHJ1	AF110487	10594700	Analysis of immunoglobulin E VH transcripts in a bronchial biopsy of an asthmatic patient confirms bias towards VH5, and indicates local clonal expansion, somatic mutation and isotype switch events
Homo sapiens	CDR3-IMGT	1	289..321	ATSEWQLRFDF	IGHV5-51	IGHD1-26	IGHJ4	AF110488	10594700	Analysis of immunoglobulin E VH transcripts in a bronchial biopsy of an asthmatic patient confirms bias towards VH5, and indicates local clonal expansion, somatic mutation and isotype switch events
Homo sapiens	CDR3-IMGT	1	289..318	TSGPIHPFDY	NA	IGHD2-15	IGHJ4	AF110489	10594700	Analysis of immunoglobulin E VH transcripts in a bronchial biopsy of an asthmatic patient confirms bias towards VH5, and indicates local clonal expansion, somatic mutation and isotype switch events
Homo sapiens	CDR3-IMGT	1	289..330	ARRLHWGYSDAFDF	NA	IGHD2-15	IGHJ3	AF110490	10594700	Analysis of immunoglobulin E VH transcripts in a bronchial biopsy of an asthmatic patient confirms bias towards VH5, and indicates local clonal expansion, somatic mutation and isotype switch events
Homo sapiens	CDR3-IMGT	1	289..333	ARGNYCSGGNCYLDL	NA	IGHD2-15	IGHJ4	AF110491	10594700	Analysis of immunoglobulin E VH transcripts in a bronchial biopsy of an asthmatic patient confirms bias towards VH5, and indicates local clonal expansion, somatic mutation and isotype switch events
Homo sapiens	CDR3-IMGT	1	289..318	ANLFIAGGGY	IGHV3-23	IGHD6-19	IGHJ4	AF115107	10378683	Molecular analysis of the heavy chain of antibodies that recognize the capsular polysaccharide of Neisseria meningitidis in hu-PBMC reconstituted SCID mice and in the immunized human donor
Homo sapiens	CDR3-IMGT	1	289..327	AKGYSSGWYYFDY	IGHV3-23	IGHD6-19	IGHJ4	AF115109	10378683	Molecular analysis of the heavy chain of antibodies that recognize the capsular polysaccharide of Neisseria meningitidis in hu-PBMC reconstituted SCID mice and in the immunized human donor
Homo sapiens	CDR3-IMGT	1	289..330	AKDNYDFWSGTFDY	IGHV3-23	IGHD3-3	IGHJ4	AF115110	10378683	Molecular analysis of the heavy chain of antibodies that recognize the capsular polysaccharide of Neisseria meningitidis in hu-PBMC reconstituted SCID mice and in the immunized human donor
Homo sapiens	CDR3-IMGT	1	289..318	ANLFNNRGGY	IGHV3-33	IGHD7-27	IGHJ5	AF115111	10378683	Molecular analysis of the heavy chain of antibodies that recognize the capsular polysaccharide of Neisseria meningitidis in hu-PBMC reconstituted SCID mice and in the immunized human donor
Homo sapiens	CDR3-IMGT	1	289..321	ARERGITLMDV	IGHV1-8	IGHD1-7	NA	AF115112	10378683	Molecular analysis of the heavy chain of antibodies that recognize the capsular polysaccharide of Neisseria meningitidis in hu-PBMC reconstituted SCID mice and in the immunized human donor
Homo sapiens	CDR3-IMGT	1	289..327	ARGALWFGDPFDY	NA	IGHD3-10	IGHJ4	AF115114	10378683	Molecular analysis of the heavy chain of antibodies that recognize the capsular polysaccharide of Neisseria meningitidis in hu-PBMC reconstituted SCID mice and in the immunized human donor
Homo sapiens	CDR3-IMGT	1	289..330	AKDNYDLWSGTFDY	NA	IGHD3-3	IGHJ4	AF115118	10378683	Molecular analysis of the heavy chain of antibodies that recognize the capsular polysaccharide of Neisseria meningitidis in hu-PBMC reconstituted SCID mice and in the immunized human donor
Homo sapiens	CDR3-IMGT	1	289..312	ARGAAVAG	NA	IGHD6-19	IGHJ4	AF115119	10378683	Molecular analysis of the heavy chain of antibodies that recognize the capsular polysaccharide of Neisseria meningitidis in hu-PBMC reconstituted SCID mice and in the immunized human donor
Homo sapiens	CDR3-IMGT	1	289..357	ASYGLESNYDFWSGYYYYYGMDV	IGHV3-7	IGHD3-3	IGHJ6	AF115120	10378683	Molecular analysis of the heavy chain of antibodies that recognize the capsular polysaccharide of Neisseria meningitidis in hu-PBMC reconstituted SCID mice and in the immunized human donor
Homo sapiens	CDR3-IMGT	1	289..333	AKDPNWNYAGGWFDP	IGHV3-7	IGHD1-7	IGHJ5	AF115121	10378683	Molecular analysis of the heavy chain of antibodies that recognize the capsular polysaccharide of Neisseria meningitidis in hu-PBMC reconstituted SCID mice and in the immunized human donor
Homo sapiens	CDR3-IMGT	1	289..345	ARERFTRGGYSSNVHWFDP	IGHV3-11	IGHD5-5	IGHJ5	AF115122	10378683	Molecular analysis of the heavy chain of antibodies that recognize the capsular polysaccharide of Neisseria meningitidis in hu-PBMC reconstituted SCID mice and in the immunized human donor
Homo sapiens	CDR3-IMGT	1	289..345	ARDAFTRGGYSSNVHWFDP	IGHV3-48	IGHD5-5	IGHJ5	AF115123	10378683	Molecular analysis of the heavy chain of antibodies that recognize the capsular polysaccharide of Neisseria meningitidis in hu-PBMC reconstituted SCID mice and in the immunized human donor
Homo sapiens	CDR3-IMGT	1	289..339	AKDRGIDATAQVGRFDP	IGHV3-23	IGHD3-16	IGHJ5	AF115124	10378683	Molecular analysis of the heavy chain of antibodies that recognize the capsular polysaccharide of Neisseria meningitidis in hu-PBMC reconstituted SCID mice and in the immunized human donor
Homo sapiens	CDR3-IMGT	1	289..339	AKDPGDSSGYWGQSFDY	IGHV3-30	IGHD3-22	IGHJ4	AF115125	10378683	Molecular analysis of the heavy chain of antibodies that recognize the capsular polysaccharide of Neisseria meningitidis in hu-PBMC reconstituted SCID mice and in the immunized human donor
Homo sapiens	CDR3-IMGT	1	310..348	ARGLGGAGAYFDY	IGHV3-33	IGHD1-26	IGHJ4	AF115128	10378683	Molecular analysis of the heavy chain of antibodies that recognize the capsular polysaccharide of Neisseria meningitidis in hu-PBMC reconstituted SCID mice and in the immunized human donor
Homo sapiens	CDR3-IMGT	1	289..315	ARGSGGMDV	IGHV1-8	IGHD3-10	IGHJ6	AF115130	10378683	Molecular analysis of the heavy chain of antibodies that recognize the capsular polysaccharide of Neisseria meningitidis in hu-PBMC reconstituted SCID mice and in the immunized human donor
Homo sapiens	CDR3-IMGT	1	289..321	ARLDWLLPIDY	IGHV1-18	IGHD3-9	IGHJ4	AF115131	10378683	Molecular analysis of the heavy chain of antibodies that recognize the capsular polysaccharide of Neisseria meningitidis in hu-PBMC reconstituted SCID mice and in the immunized human donor
Homo sapiens	CDR3-IMGT	1	289..354	AAADYYDSSGYYYDYYYYGMDV	IGHV1-18	IGHD3-22	IGHJ6	AF115133	10378683	Molecular analysis of the heavy chain of antibodies that recognize the capsular polysaccharide of Neisseria meningitidis in hu-PBMC reconstituted SCID mice and in the immunized human donor
Homo sapiens	CDR3-IMGT	1	289..354	AAAYYYDSSGYYYDYYYYGMDV	IGHV1-18	IGHD3-22	IGHJ6	AF115134	10378683	Molecular analysis of the heavy chain of antibodies that recognize the capsular polysaccharide of Neisseria meningitidis in hu-PBMC reconstituted SCID mice and in the immunized human donor
Homo sapiens	CDR3-IMGT	1	289..336	AKDNGRVVGSLNYFED	IGHV3-23	IGHD1-26	IGHJ4	AF123352	10361232	Human B cells accumulate immunoglobulin V gene somatic mutations in a cell contact-dependent manner in cultures supported by activated T cells but not in cultures supported by CD40 ligand
Homo sapiens	CDR3-IMGT	1	289..321	ARRSGSHNFDY	IGHV3-33	IGHD1-26	IGHJ4	AF123353	10361232	Human B cells accumulate immunoglobulin V gene somatic mutations in a cell contact-dependent manner in cultures supported by activated T cells but not in cultures supported by CD40 ligand
Homo sapiens	CDR3-IMGT	1	289..327	AKSMASHLGSQDV	IGHV3-23	IGHD5-5	IGHJ6	AF123355	10361232	Human B cells accumulate immunoglobulin V gene somatic mutations in a cell contact-dependent manner in cultures supported by activated T cells but not in cultures supported by CD40 ligand
Homo sapiens	CDR3-IMGT	1	289..315	AGTDWYFDL	IGHV3-23	IGHD2-8	IGHJ2	AF123356	10361232	Human B cells accumulate immunoglobulin V gene somatic mutations in a cell contact-dependent manner in cultures supported by activated T cells but not in cultures supported by CD40 ligand
Homo sapiens	CDR3-IMGT	1	289..330	AKDRSFLGVVGIDY	IGHV3-23	IGHD3-3	IGHJ4	AF123357	10361232	Human B cells accumulate immunoglobulin V gene somatic mutations in a cell contact-dependent manner in cultures supported by activated T cells but not in cultures supported by CD40 ligand
Homo sapiens	CDR3-IMGT	1	289..330	AKERGGLPFYGMDV	IGHV3-23	IGHD2-21	IGHJ6	AF123358	10361232	Human B cells accumulate immunoglobulin V gene somatic mutations in a cell contact-dependent manner in cultures supported by activated T cells but not in cultures supported by CD40 ligand
Homo sapiens	CDR3-IMGT	1	289..339	AKDSAITFGGVHDWFDP	IGHV3-23	IGHD3-16	IGHJ5	AF123361	10361232	Human B cells accumulate immunoglobulin V gene somatic mutations in a cell contact-dependent manner in cultures supported by activated T cells but not in cultures supported by CD40 ligand
Homo sapiens	CDR3-IMGT	1	289..336	AKAIGLYTGGPSWFDP	IGHV3-23	IGHD3-3	IGHJ5	AF123364	10361232	Human B cells accumulate immunoglobulin V gene somatic mutations in a cell contact-dependent manner in cultures supported by activated T cells but not in cultures supported by CD40 ligand
Homo sapiens	CDR3-IMGT	1	289..330	AKRVVVTATRYFDY	IGHV3-23	IGHD2-21	IGHJ4	AF123365	10361232	Human B cells accumulate immunoglobulin V gene somatic mutations in a cell contact-dependent manner in cultures supported by activated T cells but not in cultures supported by CD40 ligand
Homo sapiens	CDR3-IMGT	1	289..330	AKRPPGYSSSWERV	IGHV3-23	IGHD6-13	IGHJ5	AF123366	10361232	Human B cells accumulate immunoglobulin V gene somatic mutations in a cell contact-dependent manner in cultures supported by activated T cells but not in cultures supported by CD40 ligand
Homo sapiens	CDR3-IMGT	1	289..351	ATQTGLAGYSSSSKYYYGMDV	IGHV3-23	IGHD6-6	IGHJ6	AF123367	10361232	Human B cells accumulate immunoglobulin V gene somatic mutations in a cell contact-dependent manner in cultures supported by activated T cells but not in cultures supported by CD40 ligand
Homo sapiens	CDR3-IMGT	1	289..327	AKDITGTYTEWDD	IGHV3-23	IGHD1-26	IGHJ4	AF123368	10361232	Human B cells accumulate immunoglobulin V gene somatic mutations in a cell contact-dependent manner in cultures supported by activated T cells but not in cultures supported by CD40 ligand
Homo sapiens	CDR3-IMGT	1	289..336	AKDISYGDYHPDAFDI	IGHV3-23	IGHD4-17	IGHJ3	AF123369	10361232	Human B cells accumulate immunoglobulin V gene somatic mutations in a cell contact-dependent manner in cultures supported by activated T cells but not in cultures supported by CD40 ligand
Homo sapiens	CDR3-IMGT	1	289..318	AKVPGGSLDY	IGHV3-23	IGHD2-15	IGHJ4	AF123370	10361232	Human B cells accumulate immunoglobulin V gene somatic mutations in a cell contact-dependent manner in cultures supported by activated T cells but not in cultures supported by CD40 ligand
Homo sapiens	CDR3-IMGT	1	289..324	AKRGSSSWYYDY	IGHV3-23	IGHD6-13	IGHJ4	AF123371	10361232	Human B cells accumulate immunoglobulin V gene somatic mutations in a cell contact-dependent manner in cultures supported by activated T cells but not in cultures supported by CD40 ligand
Homo sapiens	CDR3-IMGT	1	289..336	AKEGDSAWYSSGPADY	IGHV3-23	IGHD6-19	IGHJ4	AF123372	10361232	Human B cells accumulate immunoglobulin V gene somatic mutations in a cell contact-dependent manner in cultures supported by activated T cells but not in cultures supported by CD40 ligand
Homo sapiens	CDR3-IMGT	1	289..330	AKGITIFGVPWFDP	IGHV3-23	IGHD3-3	IGHJ5	AF123373	10361232	Human B cells accumulate immunoglobulin V gene somatic mutations in a cell contact-dependent manner in cultures supported by activated T cells but not in cultures supported by CD40 ligand
Homo sapiens	CDR3-IMGT	1	289..327	AKDLGYRVYGMDV	IGHV3-23	NA	IGHJ6	AF123374	10361232	Human B cells accumulate immunoglobulin V gene somatic mutations in a cell contact-dependent manner in cultures supported by activated T cells but not in cultures supported by CD40 ligand
Homo sapiens	CDR3-IMGT	1	289..357	AKYYYYDSSGYYYSRLRPYYFDY	IGHV3-23	IGHD3-22	IGHJ4	AF123375	10361232	Human B cells accumulate immunoglobulin V gene somatic mutations in a cell contact-dependent manner in cultures supported by activated T cells but not in cultures supported by CD40 ligand
Homo sapiens	CDR3-IMGT	1	289..336	AKDQPIVGATTGTFDI	IGHV3-23	IGHD1-26	IGHJ3	AF123376	10361232	Human B cells accumulate immunoglobulin V gene somatic mutations in a cell contact-dependent manner in cultures supported by activated T cells but not in cultures supported by CD40 ligand
Homo sapiens	CDR3-IMGT	1	289..336	AKGSERFLEWLWPFDY	IGHV3-23	IGHD3-3	IGHJ4	AF123379	10361232	Human B cells accumulate immunoglobulin V gene somatic mutations in a cell contact-dependent manner in cultures supported by activated T cells but not in cultures supported by CD40 ligand
Homo sapiens	CDR3-IMGT	1	289..333	ARRHCSGGSCRHFDY	IGHV3-23	IGHD2-15	IGHJ4	AF127792	NA	Heteroduplex immunoglobulin probes for B cell analysis
Homo sapiens	CDR3-IMGT	1	290..313	ARNQGLDV	IGHV3-74	IGHD6-19	NA	AF129748	NA	Heteroduplex mobility assay immunoglobulin probes
Homo sapiens	CDR3-IMGT	1	294..326	AGSRSSWRFDY	IGHV6-1	IGHD6-13	IGHJ4	AF129749	NA	Heteroduplex mobility assay immunoglobulin probes
Homo sapiens	CDR3-IMGT	1	282..314	ARHEIGNQVLY	IGHV5-51	IGHD2-2	IGHJ4	AF129750	NA	Heteroduplex mobility assay immunoglobulin probes
Homo sapiens	CDR3-IMGT	1	346..393	AKDLMARGVTPDAFDI	IGHV3-33	IGHD3-10	IGHJ3	AF135164	NA	Clonal proliferation of IgG seceating B cell in the synovium of Behcet's patient with arthritis
Homo sapiens	CDR3-IMGT	1	289..363	ARDGGGGAYEDVWSGEYPEYYAMDV	IGHV1-18	IGHD3-3	IGHJ6	AF146400	10627462	Human antibodies with specificity for the C2 domain of factor VIII are derived from VH1 germline genes
Homo sapiens	CDR3-IMGT	1	289..354	VRGASGIRYIDWPPIPVDAFDI	IGHV1-69	IGHD3-9	IGHJ3	AF146401	10627462	Human antibodies with specificity for the C2 domain of factor VIII are derived from VH1 germline genes
Homo sapiens	CDR3-IMGT	1	289..357	ARQQNGGWYEGPLLEPRPDALDI	NA	IGHD6-13	IGHJ3	AF146402	10627462	Human antibodies with specificity for the C2 domain of factor VIII are derived from VH1 germline genes
Homo sapiens	CDR3-IMGT	1	241..267	ARDESAYDY	IGHV3-21	IGHD3-22	IGHJ4	AF158380	11091206	Autologous T lymphocytes recognize the tumour-derived immunoglobulin VH-CDR3 region in patients with B-cell chronic lymphocytic leukaemia
Homo sapiens	CDR3-IMGT	1	241..273	VRDLEPHHPDS	IGHV3-74	IGHD1-1	IGHJ4	AF158381	11091206	Autologous T lymphocytes recognize the tumour-derived immunoglobulin VH-CDR3 region in patients with B-cell chronic lymphocytic leukaemia
Homo sapiens	CDR3-IMGT	1	241..276	ARVRVGATTITS	IGHV3-74	IGHD1-26	IGHJ4	AF158382	11091206	Autologous T lymphocytes recognize the tumour-derived immunoglobulin VH-CDR3 region in patients with B-cell chronic lymphocytic leukaemia
Homo sapiens	CDR3-IMGT	1	289..336	AKNGESGPLDYWYLDL	IGHV3-30	IGHD2-8	IGHJ2	AF163303	10777097	The isolation and characterisation of human monoclonal HLA-A2 antibodies from an immune V gene phage display library
Homo sapiens	CDR3-IMGT	1	289..336	AKNGESGPLDYWYFDL	IGHV3-30	IGHD2-8	IGHJ2	AF163305	10777097	The isolation and characterisation of human monoclonal HLA-A2 antibodies from an immune V gene phage display library
Homo sapiens	CDR3-IMGT	1	268..300	ARDVRHGDFDY	IGHV3-7	IGHD3-10	IGHJ4	AF165100	11159978	Combinatorial library cloning of human antibodies to Streptococcus pneumoniae capsular polysaccharides: variable region primary structures and evidence for somatic mutation of Fab fragments specific for capsular serotypes 6B, 14, and 23F
Homo sapiens	CDR3-IMGT	1	268..294	ARGSAMWGS	IGHV3-11	IGHD6-6	IGHJ4	AF165102	11159978	Combinatorial library cloning of human antibodies to Streptococcus pneumoniae capsular polysaccharides: variable region primary structures and evidence for somatic mutation of Fab fragments specific for capsular serotypes 6B, 14, and 23F
Homo sapiens	CDR3-IMGT	1	268..291	CVKVHGEP	IGHV3-23	IGHD1-26	IGHJ5	AF165104	11159978	Combinatorial library cloning of human antibodies to Streptococcus pneumoniae capsular polysaccharides: variable region primary structures and evidence for somatic mutation of Fab fragments specific for capsular serotypes 6B, 14, and 23F
Homo sapiens	CDR3-IMGT	1	268..306	ARRSGSSYGPFDY	IGHV3-23	IGHD1-26	IGHJ4	AF165105	11159978	Combinatorial library cloning of human antibodies to Streptococcus pneumoniae capsular polysaccharides: variable region primary structures and evidence for somatic mutation of Fab fragments specific for capsular serotypes 6B, 14, and 23F
Homo sapiens	CDR3-IMGT	1	280..315	TTGTGTTFHLDY	IGHV3-15	IGHD1-1	IGHJ4	AF165107	11159978	Combinatorial library cloning of human antibodies to Streptococcus pneumoniae capsular polysaccharides: variable region primary structures and evidence for somatic mutation of Fab fragments specific for capsular serotypes 6B, 14, and 23F
Homo sapiens	CDR3-IMGT	1	271..306	ATGTGTTFHLDY	IGHV3-15	IGHD1-1	IGHJ4	AF165109	11159978	Combinatorial library cloning of human antibodies to Streptococcus pneumoniae capsular polysaccharides: variable region primary structures and evidence for somatic mutation of Fab fragments specific for capsular serotypes 6B, 14, and 23F
Homo sapiens	CDR3-IMGT	1	301..342	ARAASAWWPYSFDY	IGHV6-1	IGHD6-13	IGHJ4	AF166264	NA	Cloning recombinant human Fabs (rFabs) specific for human myelin basic protein (MBP)
Homo sapiens	CDR3-IMGT	1	346..390	ATHGGHSSNYFSFDY	IGHV1-2	IGHD6-25	IGHJ4	AF174005	10527689	Immunoglobulin VH gene expression in human aging
Homo sapiens	CDR3-IMGT	1	346..390	ARDWDGYNYVYYFDY	IGHV1-2	IGHD5-24	IGHJ4	AF174006	10527689	Immunoglobulin VH gene expression in human aging
Homo sapiens	CDR3-IMGT	1	346..390	AKRYASGWDQPDFGS	IGHV3-23	IGHD6-19	IGHJ4	AF174008	10527689	Immunoglobulin VH gene expression in human aging
Homo sapiens	CDR3-IMGT	1	346..384	GSHSSERYFSFDP	IGHV1-2	IGHD6-19	IGHJ5	AF174009	10527689	Immunoglobulin VH gene expression in human aging
Homo sapiens	CDR3-IMGT	1	346..384	ARDEAPYYYGMDV	IGHV3-33	IGHD3-16	IGHJ6	AF174010	10527689	Immunoglobulin VH gene expression in human aging
Homo sapiens	CDR3-IMGT	1	346..384	TTHRSAWYFAFDP	IGHV1-2	IGHD6-19	IGHJ5	AF174011	10527689	Immunoglobulin VH gene expression in human aging
Homo sapiens	CDR3-IMGT	1	346..387	AKAHYDFWSGYYDY	IGHV3-23	IGHD3-3	IGHJ4	AF174012	10527689	Immunoglobulin VH gene expression in human aging
Homo sapiens	CDR3-IMGT	1	343..396	ARNYYDSSGYRMDYYFDY	IGHV4-4	IGHD3-22	IGHJ4	AF174013	10527689	Immunoglobulin VH gene expression in human aging
Homo sapiens	CDR3-IMGT	1	346..396	AQSGGSGKSSSSGPFDV	IGHV5-51	IGHD3-10	IGHJ3	AF174014	10527689	Immunoglobulin VH gene expression in human aging
Homo sapiens	CDR3-IMGT	1	346..390	ATHGGHSSSYFSFDY	IGHV1-2	IGHD6-25	IGHJ4	AF174016	10527689	Immunoglobulin VH gene expression in human aging
Homo sapiens	CDR3-IMGT	1	286..342	ARYGVYYSVSGTSIYAFDI	IGHV4-59	IGHD3-10	IGHJ3	AF174018	10527689	Immunoglobulin VH gene expression in human aging
Homo sapiens	CDR3-IMGT	1	346..411	GKESAVPADTSHFLNYYYGVDV	IGHV3-23	IGHD2-2	IGHJ6	AF174019	10527689	Immunoglobulin VH gene expression in human aging
Homo sapiens	CDR3-IMGT	1	352..393	TTDAAIIERPLFDY	IGHV3-15	IGHD6-6	IGHJ4	AF174021	10527689	Immunoglobulin VH gene expression in human aging
Homo sapiens	CDR3-IMGT	1	349..408	ARSTVSGGSCYSFVCVIPDY	IGHV4-31	IGHD2-15	IGHJ4	AF174022	10527689	Immunoglobulin VH gene expression in human aging
Homo sapiens	CDR3-IMGT	1	349..381	GSQEVAVAAGY	IGHV3-73	IGHD2-15	IGHJ4	AF174023	10527689	Immunoglobulin VH gene expression in human aging
Homo sapiens	CDR3-IMGT	1	346..390	AKDTIVVPGSGDFDY	IGHV3-23	IGHD6-13	IGHJ4	AF174024	10527689	Immunoglobulin VH gene expression in human aging
Homo sapiens	CDR3-IMGT	1	346..390	ARDRGVPGRGNDLDV	IGHV1-2	IGHD3-10	IGHJ3	AF174025	10527689	Immunoglobulin VH gene expression in human aging
Homo sapiens	CDR3-IMGT	1	346..402	ARVTPSYDSSGDTLGYFDY	NA	IGHD3-22	IGHJ4	AF174026	10527689	Immunoglobulin VH gene expression in human aging
Homo sapiens	CDR3-IMGT	1	346..399	ALGGYCSGGSCPNNWFDP	IGHV1-18	IGHD2-15	IGHJ5	AF174028	10527689	Immunoglobulin VH gene expression in human aging
Homo sapiens	CDR3-IMGT	1	346..387	AKDIISDSWRYFDY	IGHV3-23	NA	IGHJ4	AF174029	10527689	Immunoglobulin VH gene expression in human aging
Homo sapiens	CDR3-IMGT	1	346..384	ARDGDIGDWWFDP	IGHV3-7	IGHD2-21	IGHJ5	AF174030	10527689	Immunoglobulin VH gene expression in human aging
Homo sapiens	CDR3-IMGT	1	343..375	ATGDWSRRFEH	IGHV4-34	IGHD2-21	IGHJ4	AF174032	10527689	Immunoglobulin VH gene expression in human aging
Homo sapiens	CDR3-IMGT	1	346..393	AKDLESSAVTHRGADH	IGHV3-30	IGHD4-23	IGHJ5	AF174033	10527689	Immunoglobulin VH gene expression in human aging
Homo sapiens	CDR3-IMGT	1	346..369	ARRYYFDY	IGHV3-7	IGHD3-16	IGHJ4	AF174034	10527689	Immunoglobulin VH gene expression in human aging
Homo sapiens	CDR3-IMGT	1	346..393	ARHEREGNYYYSAMDV	IGHV4-39	IGHD5-24	IGHJ6	AF174035	10527689	Immunoglobulin VH gene expression in human aging
Homo sapiens	CDR3-IMGT	1	343..387	ARDPSGDYVSSPFDY	IGHV4-4	IGHD4-23	IGHJ4	AF174036	10527689	Immunoglobulin VH gene expression in human aging
Homo sapiens	CDR3-IMGT	1	289..348	AKDRNYYDSSGYYWARAFDI	IGHV3-23	IGHD3-22	IGHJ3	AF174038	10527689	Immunoglobulin VH gene expression in human aging
Homo sapiens	CDR3-IMGT	1	289..330	ARRVFDAGTCWFDP	IGHV1-46	IGHD6-13	IGHJ5	AF174039	10527689	Immunoglobulin VH gene expression in human aging
Homo sapiens	CDR3-IMGT	1	292..348	ARGPNYYYDSSGYDNWFDP	IGHV4-61	IGHD3-22	IGHJ5	AF174040	10527689	Immunoglobulin VH gene expression in human aging
Homo sapiens	CDR3-IMGT	1	286..339	ASFTVVPAADYYYYGMDV	IGHV4-34	IGHD2-2	IGHJ6	AF174041	10527689	Immunoglobulin VH gene expression in human aging
Homo sapiens	CDR3-IMGT	1	289..327	AGGFSIAAPGMDV	IGHV1-69	IGHD6-13	IGHJ3	AF174042	10527689	Immunoglobulin VH gene expression in human aging
Homo sapiens	CDR3-IMGT	1	298..330	ARAINHWYFDL	IGHV6-1	IGHD4-4	IGHJ2	AF174044	10527689	Immunoglobulin VH gene expression in human aging
Homo sapiens	CDR3-IMGT	1	292..330	ARRSVRLIDAFDI	IGHV2-70	IGHD3-16	IGHJ3	AF174045	10527689	Immunoglobulin VH gene expression in human aging
Homo sapiens	CDR3-IMGT	1	292..354	AHRPHALLWFGESLGHVGFDP	IGHV2-5	IGHD3-10	IGHJ5	AF174046	10527689	Immunoglobulin VH gene expression in human aging
Homo sapiens	CDR3-IMGT	1	289..324	ARDAYDSSGNDY	IGHV3-74	IGHD3-22	IGHJ4	AF174047	10527689	Immunoglobulin VH gene expression in human aging
Homo sapiens	CDR3-IMGT	1	289..330	ARNFWSGYSYYFDY	IGHV3-48	IGHD3-3	IGHJ4	AF174048	10527689	Immunoglobulin VH gene expression in human aging
Homo sapiens	CDR3-IMGT	1	286..321	ARLYYDSSGLDY	IGHV4-34	IGHD3-22	IGHJ4	AF174049	10527689	Immunoglobulin VH gene expression in human aging
Homo sapiens	CDR3-IMGT	1	292..360	AILPRYDSSVDYYGGSYYYGMDV	IGHV4-61	IGHD3-10	IGHJ6	AF174050	10527689	Immunoglobulin VH gene expression in human aging
Homo sapiens	CDR3-IMGT	1	292..333	ARCPDRGYNRDCDY	IGHV4-31	IGHD4-23	IGHJ4	AF174051	10527689	Immunoglobulin VH gene expression in human aging
Homo sapiens	CDR3-IMGT	1	289..333	ANADGPIKLWSQFDS	IGHV3-30	IGHD5-5	IGHJ4	AF174052	10527689	Immunoglobulin VH gene expression in human aging
Homo sapiens	CDR3-IMGT	1	292..339	ARHVAPWAGSGYHIDY	IGHV4-39	IGHD3-3	IGHJ4	AF174053	10527689	Immunoglobulin VH gene expression in human aging
Homo sapiens	CDR3-IMGT	1	286..333	ASTGGNSNYYYYGMDV	IGHV4-4	IGHD4-23	IGHJ6	AF174055	10527689	Immunoglobulin VH gene expression in human aging
Homo sapiens	CDR3-IMGT	1	286..324	ARGRSVGGYPFDY	IGHV3-13	IGHD2-21	IGHJ4	AF174056	10527689	Immunoglobulin VH gene expression in human aging
Homo sapiens	CDR3-IMGT	1	289..342	AKDGDYDFWSGYSNWFDP	IGHV3-23	IGHD3-3	IGHJ5	AF174057	10527689	Immunoglobulin VH gene expression in human aging
Homo sapiens	CDR3-IMGT	1	289..339	AKGWWMATMSYYYGMDV	IGHV3-9	IGHD5-24	IGHJ6	AF174058	10527689	Immunoglobulin VH gene expression in human aging
Homo sapiens	CDR3-IMGT	1	286..342	ARGRYSSGWDYYYYYGMDV	IGHV3-53	IGHD6-19	IGHJ6	AF174059	10527689	Immunoglobulin VH gene expression in human aging
Homo sapiens	CDR3-IMGT	1	289..336	ARGRGPPYYYYYGMDV	IGHV1-8	IGHD3-10	IGHJ6	AF174060	10527689	Immunoglobulin VH gene expression in human aging
Homo sapiens	CDR3-IMGT	1	292..342	AHSVVTMVRGVSPYFDY	IGHV2-5	IGHD3-10	IGHJ4	AF174061	10527689	Immunoglobulin VH gene expression in human aging
Homo sapiens	CDR3-IMGT	1	289..330	AKDFGSNLLGLANT	IGHV3-9	IGHD4-23	IGHJ5	AF174062	10527689	Immunoglobulin VH gene expression in human aging
Homo sapiens	CDR3-IMGT	1	292..330	ARRSLALVDAFDI	IGHV2-70	IGHD2-8	IGHJ3	AF174063	10527689	Immunoglobulin VH gene expression in human aging
Homo sapiens	CDR3-IMGT	1	286..333	ASTGGNSHYYYYGMDV	IGHV4-4	IGHD4-23	IGHJ6	AF174064	10527689	Immunoglobulin VH gene expression in human aging
Homo sapiens	CDR3-IMGT	1	289..348	ARDGGYCSSTSCLSFGAFDI	NA	IGHD2-2	IGHJ3	AF174065	10527689	Immunoglobulin VH gene expression in human aging
Homo sapiens	CDR3-IMGT	1	286..342	ARGAGELILLRGADNWFDP	IGHV4-4	IGHD3-16	IGHJ5	AF174066	10527689	Immunoglobulin VH gene expression in human aging
Homo sapiens	CDR3-IMGT	1	289..342	AKFQEPGPRYFDWLSNDY	IGHV3-23	IGHD3-9	IGHJ4	AF174067	10527689	Immunoglobulin VH gene expression in human aging
Homo sapiens	CDR3-IMGT	1	289..342	ARSSDTKGAYYYYYGMDV	IGHV5-51	IGHD2-8	IGHJ6	AF174068	10527689	Immunoglobulin VH gene expression in human aging
Homo sapiens	CDR3-IMGT	1	289..330	ANWKLGIEAAYFDY	NA	IGHD7-27	IGHJ4	AF174069	10527689	Immunoglobulin VH gene expression in human aging
Homo sapiens	CDR3-IMGT	1	292..336	AQSIMATSTSDYFDY	IGHV2-5	IGHD5-24	IGHJ4	AF174070	10527689	Immunoglobulin VH gene expression in human aging
Homo sapiens	CDR3-IMGT	1	292..348	AHRHPQTSQDYYYYYGMDV	IGHV2-5	IGHD3-9	IGHJ6	AF174071	10527689	Immunoglobulin VH gene expression in human aging
Homo sapiens	CDR3-IMGT	1	286..348	ARERGEYSVAGRHYYYYGMDV	IGHV4-59	IGHD6-19	IGHJ6	AF174072	10527689	Immunoglobulin VH gene expression in human aging
Homo sapiens	CDR3-IMGT	1	289..327	AGKARTSRDAFDI	NA	IGHD1-14	IGHJ3	AF174073	10527689	Immunoglobulin VH gene expression in human aging
Homo sapiens	CDR3-IMGT	1	289..339	AKDYNYYDSSGYYSLDY	IGHV3-30	IGHD3-22	IGHJ4	AF174074	10527689	Immunoglobulin VH gene expression in human aging
Homo sapiens	CDR3-IMGT	1	289..348	ARAGHGRGSTVVTSETTFDY	IGHV1-46	IGHD4-23	IGHJ4	AF174075	10527689	Immunoglobulin VH gene expression in human aging
Homo sapiens	CDR3-IMGT	1	289..348	AKDQDYDSSGPGGRGWYFDL	IGHV3-23	IGHD3-22	IGHJ2	AF174077	10527689	Immunoglobulin VH gene expression in human aging
Homo sapiens	CDR3-IMGT	1	292..354	ARHADEQPTIRTYYYYYGMDV	IGHV4-39	IGHD2-2	IGHJ6	AF174078	10527689	Immunoglobulin VH gene expression in human aging
Homo sapiens	CDR3-IMGT	1	295..351	SRGGQRDYHNSAYYSWFDH	IGHV3-49	IGHD3-22	IGHJ5	AF174079	10527689	Immunoglobulin VH gene expression in human aging
Homo sapiens	CDR3-IMGT	1	286..339	ARGYDYVWGSYRYFWFDP	IGHV4-59	IGHD3-16	IGHJ5	AF174080	10527689	Immunoglobulin VH gene expression in human aging
Homo sapiens	CDR3-IMGT	1	289..339	ARDWSSSQYYYYYGMDV	IGHV3-48	IGHD6-6	IGHJ6	AF174081	10527689	Immunoglobulin VH gene expression in human aging
Homo sapiens	CDR3-IMGT	1	292..327	VTGSSWYDAFDI	IGHV4-39	IGHD6-13	IGHJ3	AF174082	10527689	Immunoglobulin VH gene expression in human aging
Homo sapiens	CDR3-IMGT	1	289..345	AKDVLVVPAAPYYYYGMDV	IGHV3-23	IGHD2-2	IGHJ6	AF174083	10527689	Immunoglobulin VH gene expression in human aging
Homo sapiens	CDR3-IMGT	1	289..339	AFWSGYYTGETSYYFDY	IGHV1-2	IGHD3-3	IGHJ4	AF174084	10527689	Immunoglobulin VH gene expression in human aging
Homo sapiens	CDR3-IMGT	1	286..327	ARGLDSSSPGWFDP	IGHV4-34	IGHD6-6	IGHJ5	AF174085	10527689	Immunoglobulin VH gene expression in human aging
Homo sapiens	CDR3-IMGT	1	292..327	LVYGGNSGGFDY	IGHV4-39	IGHD4-23	IGHJ4	AF174087	10527689	Immunoglobulin VH gene expression in human aging
Homo sapiens	CDR3-IMGT	1	289..330	AKDRVVVVAANFGY	IGHV3-23	IGHD2-15	IGHJ4	AF174089	10527689	Immunoglobulin VH gene expression in human aging
Homo sapiens	CDR3-IMGT	1	286..342	ARLSPTYCGGDCYSLAFDY	IGHV4-4	IGHD2-21	IGHJ4	AF174090	10527689	Immunoglobulin VH gene expression in human aging
Homo sapiens	CDR3-IMGT	1	295..321	TTAVTTFDY	IGHV3-15	IGHD4-4	IGHJ4	AF174091	10527689	Immunoglobulin VH gene expression in human aging
Homo sapiens	CDR3-IMGT	1	289..348	ARDRGTSSSSSTTTQFSMDV	IGHV1-18	IGHD6-6	IGHJ3	AF174092	10527689	Immunoglobulin VH gene expression in human aging
Homo sapiens	CDR3-IMGT	1	289..330	AKDQQWLVQGWFDY	IGHV3-30	IGHD6-19	IGHJ4	AF174093	10527689	Immunoglobulin VH gene expression in human aging
Homo sapiens	CDR3-IMGT	1	289..345	ARVSIAAAVTQANYYGMDV	IGHV1-2	IGHD6-13	IGHJ6	AF174094	10527689	Immunoglobulin VH gene expression in human aging
Homo sapiens	CDR3-IMGT	1	289..330	ASRGGEEDGDWFDP	IGHV3-11	IGHD2-15	IGHJ5	AF174095	10527689	Immunoglobulin VH gene expression in human aging
Homo sapiens	CDR3-IMGT	1	289..360	ARASPDMVRGVIVSWTLRKVEFDP	NA	IGHD3-10	IGHJ5	AF174096	10527689	Immunoglobulin VH gene expression in human aging
Homo sapiens	CDR3-IMGT	1	286..333	ARAQPGGYDYAGLVDY	IGHV4-59	IGHD5-12	IGHJ4	AF174097	10527689	Immunoglobulin VH gene expression in human aging
Homo sapiens	CDR3-IMGT	1	289..354	AKDPGLGSIAVAADYYYYGMDV	IGHV3-23	IGHD6-19	IGHJ6	AF174098	10527689	Immunoglobulin VH gene expression in human aging
Homo sapiens	CDR3-IMGT	1	289..321	ASPLTYDAFDI	IGHV1-2	IGHD3-16	IGHJ3	AF174099	10527689	Immunoglobulin VH gene expression in human aging
Homo sapiens	CDR3-IMGT	1	289..315	AREPYGMDV	IGHV3-48	IGHD1-14	IGHJ6	AF174100	10527689	Immunoglobulin VH gene expression in human aging
Homo sapiens	CDR3-IMGT	1	289..339	AKDLRIRTTGTTGVFDY	IGHV3-23	IGHD1-1	IGHJ4	AF174101	10527689	Immunoglobulin VH gene expression in human aging
Homo sapiens	CDR3-IMGT	1	289..342	ARDPISSLGGQWLVPTDY	IGHV1-18	IGHD6-19	IGHJ4	AF174102	10527689	Immunoglobulin VH gene expression in human aging
Homo sapiens	CDR3-IMGT	1	289..330	AKSFSSSWYNWFDP	IGHV3-23	IGHD6-13	IGHJ5	AF174103	10527689	Immunoglobulin VH gene expression in human aging
Homo sapiens	CDR3-IMGT	1	289..342	ARAYSYESSYYYYYGMGV	IGHV3-48	IGHD2-2	IGHJ6	AF174104	10527689	Immunoglobulin VH gene expression in human aging
Homo sapiens	CDR3-IMGT	1	289..315	ANLFGVPDV	IGHV3-23	IGHD3-3	IGHJ6	AF174105	10527689	Immunoglobulin VH gene expression in human aging
Homo sapiens	CDR3-IMGT	1	292..342	ARVGYSGYVTRMYYFDY	IGHV4-61	IGHD5-12	IGHJ4	AF174108	10527689	Immunoglobulin VH gene expression in human aging
Homo sapiens	CDR3-IMGT	1	289..348	ARCHAFYGDYGAYYYYGMDV	NA	IGHD4-17	IGHJ6	AF174109	10527689	Immunoglobulin VH gene expression in human aging
Homo sapiens	CDR3-IMGT	1	289..345	ARGAYYYDSSGYYPTTFDY	IGHV5-51	IGHD3-22	IGHJ4	AF174110	10527689	Immunoglobulin VH gene expression in human aging
Homo sapiens	CDR3-IMGT	1	289..345	ARDRLAVAGTVYYYYGMDV	IGHV3-33	IGHD6-19	IGHJ6	AF174112	10527689	Immunoglobulin VH gene expression in human aging
Homo sapiens	CDR3-IMGT	1	292..330	ARDGLWFGEFISH	IGHV4-61	IGHD3-10	IGHJ1	AF174113	10527689	Immunoglobulin VH gene expression in human aging
Homo sapiens	CDR3-IMGT	1	289..363	ARDQGIPHYDFWSGITPEDGDWFDP	IGHV1-2	IGHD3-3	IGHJ5	AF174114	10527689	Immunoglobulin VH gene expression in human aging
Homo sapiens	CDR3-IMGT	1	289..342	AKDKGTMVRGVPDDAFDI	IGHV3-30	IGHD3-10	IGHJ3	AF174116	10527689	Immunoglobulin VH gene expression in human aging
Homo sapiens	CDR3-IMGT	1	292..324	ARIMMGNWFDP	IGHV2-70	IGHD3-10	IGHJ5	AF174117	10527689	Immunoglobulin VH gene expression in human aging
Homo sapiens	CDR3-IMGT	1	289..348	ARDLGFSSSWYAGMNVWFDP	IGHV3-7	IGHD6-13	IGHJ5	AF174118	10527689	Immunoglobulin VH gene expression in human aging
Homo sapiens	CDR3-IMGT	1	286..339	ARVLETSSRDLYYYGMDV	IGHV4-59	IGHD6-13	IGHJ6	AF174119	10527689	Immunoglobulin VH gene expression in human aging
Homo sapiens	CDR3-IMGT	1	289..354	ARWGPYYGDLLDEIYYYYGMDV	IGHV3-48	IGHD4-17	IGHJ6	AF174120	10527689	Immunoglobulin VH gene expression in human aging
Homo sapiens	CDR3-IMGT	1	289..327	AKDRGSGSYYELT	IGHV3-30	IGHD3-10	IGHJ1	AF174121	10527689	Immunoglobulin VH gene expression in human aging
Homo sapiens	CDR3-IMGT	1	289..333	AKDSGYDILTGYFDY	IGHV3-43	IGHD3-9	IGHJ4	AF174122	10527689	Immunoglobulin VH gene expression in human aging
Homo sapiens	CDR3-IMGT	1	289..339	ARQRGATQTYYYYGMDV	IGHV1-18	IGHD3-16	IGHJ6	AF174123	10527689	Immunoglobulin VH gene expression in human aging
Homo sapiens	CDR3-IMGT	1	289..372	ARVARHLKNLSGSYLRPERDPMRGAFDI	NA	IGHD1-26	IGHJ3	AF174124	10527689	Immunoglobulin VH gene expression in human aging
Homo sapiens	CDR3-IMGT	1	289..357	ARDREGQIAAHGRLQTRYWYFDL	IGHV1-2	IGHD6-6	IGHJ2	AF174125	10527689	Immunoglobulin VH gene expression in human aging
Homo sapiens	CDR3-IMGT	1	289..351	ARVWVKLGYCSSTSCLDAFDI	IGHV1-2	IGHD2-2	IGHJ3	AF174127	10527689	Immunoglobulin VH gene expression in human aging
Homo sapiens	CDR3-IMGT	1	292..336	ARVNPTGDYYYGMDV	IGHV4-31	IGHD4-23	IGHJ6	AF174128	10527689	Immunoglobulin VH gene expression in human aging
Homo sapiens	CDR3-IMGT	1	289..330	ARGQSQNSGHGEGY	IGHV3-74	IGHD3-22	IGHJ4	AF175559	10600338	A human anti-HIV autoantibody enhances EBV transformation and HIV infection
Homo sapiens	CDR3-IMGT	1	352..381	VIRGDVYNRQ	IGHV3-73	IGHD3-10	IGHJ1	AF184762	8941639	Can immunoglobulin C(H)1 constant region domain modulate antigen binding affinity of antibodies?
Homo sapiens	CDR3-IMGT	1	289..315	VRDQYYGSG	IGHV3-33	IGHD5-5	IGHJ4	AF191092	10722576	Functional activities and immunoglobulin variable regions of human and murine monoclonal antibodies specific for the P1.7 PorA protein loop of Neisseria meningitidis
Homo sapiens	CDR3-IMGT	1	289..336	SRGRDYRDYYYYYMDV	IGHV1-8	IGHD3-22	IGHJ6	AF193847	9890709	Generation of human Fab monoclonal antibodies against preS1 of hepatitis B virus using repertoire cloning
Homo sapiens	CDR3-IMGT	1	289..354	ARDHPGTYYDFWSGYYPNWFDP	NA	IGHD3-3	IGHJ5	AF193848	9890709	Generation of human Fab monoclonal antibodies against preS1 of hepatitis B virus using repertoire cloning
Homo sapiens	CDR3-IMGT	1	286..330	AKGGHVADYYYFMDV	IGHV3-53	IGHD1-26	IGHJ6	AF193849	9890709	Generation of human Fab monoclonal antibodies against preS1 of hepatitis B virus using repertoire cloning
Homo sapiens	CDR3-IMGT	1	281..307	ARERGHIDY	IGHV3-48	IGHD1-26	IGHJ4	AF194118	10610790	Somatic insertions and deletions shape the human antibody repertoire
Homo sapiens	CDR3-IMGT	1	279..311	VSLSGMAPFDY	IGHV4-39	IGHD6-13	IGHJ4	AF194120	10610790	Somatic insertions and deletions shape the human antibody repertoire
Homo sapiens	CDR3-IMGT	1	289..345	ARDLRYSGNDDYRHYYMDV	IGHV6-1	IGHD5-12	IGHJ6	AF194412	NA	Cloning recombinant human Fabs (rFabs) specific for human myelin basic protein (MBP)
Homo sapiens	CDR3-IMGT	1	234..269	TKYSSGWLPFAY	IGHV3-15	IGHD6-19	IGHJ4	AF209733	NA	Production of protective human anti-pneumococcal antibodies by transgenic mice with human immunoglobulin loci
Homo sapiens	CDR3-IMGT	1	232..273	ARDHSYGWGKSFDY	IGHV3-21	IGHD3-10	IGHJ4	AF209735	NA	Production of protective human anti-pneumococcal antibodies by transgenic mice with human immunoglobulin loci
Homo sapiens	CDR3-IMGT	1	250..282	ARGVGATLFDY	IGHV3-33	IGHD1-26	IGHJ4	AF209737	NA	Production of protective human anti-pneumococcal antibodies by transgenic mice with human immunoglobulin loci
Homo sapiens	CDR3-IMGT	1	234..263	TTGTTIAFDI	IGHV3-15	IGHD1-7	IGHJ3	AF209739	NA	Production of protective human anti-pneumococcal antibodies by transgenic mice with human immunoglobulin loci
Homo sapiens	CDR3-IMGT	1	211..264	ITDYQLSRYYYYYYGMDV	IGHV3-15	IGHD2-2	IGHJ6	AF209741	NA	Production of protective human anti-pneumococcal antibodies by transgenic mice with human immunoglobulin loci
Homo sapiens	CDR3-IMGT	1	289..315	ARFAIKGDY	NA	IGHD3-9	IGHJ4	AF209860	10677285	Guided selection of a pan carcinoma specific antibody reveals similar binding characteristics yet structural divergence between the original murine antibody and its human equivalent
Homo sapiens	CDR3-IMGT	1	226..264	TRDMSGRYANFDS	IGHV1-18	IGHD6-19	IGHJ4	AF209875	11056671	IgVH genes from different anatomical regions, with different histopathological patterns, of a rheumatoid arthritis patient suggest cyclic re-entry of mature synovial B-cells in the hypermutation process
Homo sapiens	CDR3-IMGT	1	232..270	ATRTPGDGWPFYF	IGHV1-18	IGHD5-12	IGHJ4	AF209878	11056671	IgVH genes from different anatomical regions, with different histopathological patterns, of a rheumatoid arthritis patient suggest cyclic re-entry of mature synovial B-cells in the hypermutation process
Homo sapiens	CDR3-IMGT	1	232..282	AGAQQLGPYRFYYGVDV	IGHV1-69	IGHD3-3	IGHJ6	AF209879	11056671	IgVH genes from different anatomical regions, with different histopathological patterns, of a rheumatoid arthritis patient suggest cyclic re-entry of mature synovial B-cells in the hypermutation process
Homo sapiens	CDR3-IMGT	1	232..270	ATRTPGDGWPFEF	NA	IGHD2-21	IGHJ2	AF209880	11056671	IgVH genes from different anatomical regions, with different histopathological patterns, of a rheumatoid arthritis patient suggest cyclic re-entry of mature synovial B-cells in the hypermutation process
Homo sapiens	CDR3-IMGT	1	232..282	ARTYFDVWSTHRDAQDL	IGHV1-46	IGHD3-3	IGHJ3	AF209881	11056671	IgVH genes from different anatomical regions, with different histopathological patterns, of a rheumatoid arthritis patient suggest cyclic re-entry of mature synovial B-cells in the hypermutation process
Homo sapiens	CDR3-IMGT	1	232..285	ARGRRESRHIVVVTAFDY	IGHV1-18	IGHD2-21	IGHJ4	AF209883	11056671	IgVH genes from different anatomical regions, with different histopathological patterns, of a rheumatoid arthritis patient suggest cyclic re-entry of mature synovial B-cells in the hypermutation process
Homo sapiens	CDR3-IMGT	1	232..285	ARGSSWYSDYYYYYGMDV	IGHV1-69	IGHD2-15	IGHJ6	AF209884	11056671	IgVH genes from different anatomical regions, with different histopathological patterns, of a rheumatoid arthritis patient suggest cyclic re-entry of mature synovial B-cells in the hypermutation process
Homo sapiens	CDR3-IMGT	1	232..282	ARDRAPYCGGDCYSTDY	IGHV1-18	IGHD2-21	IGHJ4	AF209885	11056671	IgVH genes from different anatomical regions, with different histopathological patterns, of a rheumatoid arthritis patient suggest cyclic re-entry of mature synovial B-cells in the hypermutation process
Homo sapiens	CDR3-IMGT	1	232..282	AQDRDSRGSGTWGRLGP	IGHV1-18	IGHD6-19	IGHJ5	AF209887	11056671	IgVH genes from different anatomical regions, with different histopathological patterns, of a rheumatoid arthritis patient suggest cyclic re-entry of mature synovial B-cells in the hypermutation process
[truncated: 6,122 more rows]
